# Supplementary material for: Pseudomonas putida mediates bacterial killing, biofilm invasion and biocontrol with a type IVB secretion system
Source: Nat Microbiol. 2022 Sep 19;7(10):1547–57. doi: 10.1038/s41564-022-01209-6 (PMC9519443; doi:10.1038/s41564-022-01209-6)
Supplement: Supplementary file 5 — Statistical source data. [file 41564_2022_1209_MOESM5_ESM.xlsx]

## Sheet: Tabelle1
	Growth curves ABC - Total of OD600																						Growth curves ABC + Casamino acids - Total of OD600
time in h	IsoF				ΔT4B				Δ33				Δ32-33				Δ32-33/pBBR::32-33					time in h	IsoF				ΔT4B				Δ33				Δ32-33				Δ32-33/pBBR::32-33
0	0.154	0.238	0.258	0.183	0.286	0.255	0.21	0.229	0.153	0.244	0.204	0.197	0.214	0.233	0.197	0.193	0.143	0.225	0.258	0.271		0	0.252	0.232	0.115	0.1	0.247	0.229	0.232	0.087	0.19	0.251	0.227	0.177	0.199	0.189	0.184	0.198	0.274	0.276	0.236	0.205
0.333333	0.082	0.086	0.084	0.103	0.081	0.082	0.081	0.082	0.08	0.081	0.083	0.082	0.08	0.085	0.082	0.082	0.087	0.085	0.081	0.081		0.333333	0.087	0.083	0.083	0.078	0.086	0.082	0.082	0.088	0.081	0.094	0.084	0.083	0.083	0.084	0.083	0.084	0.081	0.083	0.083	0.081
0.666667	0.082	0.086	0.084	0.084	0.081	0.082	0.082	0.082	0.081	0.082	0.085	0.083	0.081	0.085	0.083	0.083	0.088	0.086	0.081	0.082		0.666667	0.087	0.083	0.082	0.078	0.087	0.083	0.083	0.088	0.082	0.096	0.085	0.084	0.084	0.085	0.084	0.085	0.082	0.084	0.083	0.082
1	0.083	0.087	0.085	0.085	0.082	0.082	0.082	0.083	0.082	0.082	0.085	0.083	0.081	0.085	0.083	0.083	0.089	0.086	0.082	0.082		1	0.087	0.084	0.083	0.078	0.087	0.083	0.083	0.087	0.083	0.096	0.086	0.085	0.085	0.086	0.084	0.086	0.083	0.085	0.084	0.083
1.33333	0.083	0.087	0.085	0.085	0.082	0.082	0.083	0.083	0.082	0.082	0.084	0.084	0.082	0.086	0.083	0.083	0.088	0.087	0.082	0.083		1.33333	0.088	0.084	0.084	0.079	0.088	0.084	0.083	0.087	0.084	0.095	0.086	0.085	0.085	0.086	0.084	0.086	0.083	0.085	0.084	0.083
1.66667	0.084	0.088	0.086	0.085	0.082	0.083	0.083	0.083	0.082	0.083	0.085	0.084	0.082	0.086	0.084	0.083	0.088	0.087	0.082	0.083		1.66667	0.088	0.084	0.084	0.079	0.088	0.084	0.084	0.087	0.084	0.092	0.087	0.086	0.085	0.086	0.085	0.087	0.084	0.086	0.084	0.084
2	0.084	0.088	0.086	0.086	0.082	0.083	0.083	0.083	0.083	0.083	0.085	0.085	0.082	0.086	0.084	0.084	0.088	0.087	0.083	0.083		2	0.089	0.085	0.085	0.08	0.089	0.084	0.084	0.088	0.086	0.087	0.088	0.087	0.086	0.087	0.085	0.087	0.084	0.086	0.085	0.084
2.33333	0.085	0.089	0.087	0.086	0.083	0.083	0.084	0.084	0.083	0.084	0.086	0.086	0.083	0.087	0.084	0.084	0.089	0.088	0.083	0.083		2.33333	0.09	0.086	0.085	0.081	0.09	0.085	0.085	0.088	0.087	0.088	0.089	0.088	0.087	0.087	0.086	0.087	0.085	0.087	0.086	0.085
2.66667	0.085	0.09	0.087	0.087	0.084	0.084	0.084	0.084	0.084	0.085	0.086	0.086	0.083	0.087	0.084	0.084	0.089	0.088	0.084	0.083		2.66667	0.091	0.087	0.086	0.082	0.091	0.086	0.086	0.089	0.089	0.09	0.092	0.09	0.087	0.087	0.086	0.087	0.086	0.088	0.087	0.086
3	0.086	0.091	0.088	0.088	0.084	0.084	0.084	0.084	0.085	0.086	0.087	0.087	0.083	0.087	0.084	0.084	0.09	0.088	0.084	0.084		3	0.092	0.088	0.088	0.084	0.092	0.088	0.087	0.091	0.093	0.094	0.096	0.095	0.087	0.088	0.087	0.088	0.088	0.089	0.088	0.087
3.33333	0.088	0.092	0.089	0.089	0.085	0.085	0.086	0.085	0.086	0.087	0.088	0.088	0.084	0.087	0.085	0.085	0.09	0.089	0.085	0.084		3.33333	0.094	0.09	0.089	0.087	0.095	0.091	0.091	0.093	0.097	0.097	0.098	0.099	0.088	0.089	0.088	0.089	0.092	0.092	0.091	0.09
3.66667	0.089	0.094	0.091	0.09	0.086	0.086	0.087	0.086	0.088	0.088	0.09	0.09	0.084	0.087	0.086	0.085	0.091	0.09	0.086	0.086		3.66667	0.098	0.093	0.094	0.091	0.099	0.094	0.095	0.099	0.101	0.102	0.102	0.104	0.089	0.09	0.088	0.089	0.094	0.095	0.094	0.094
4	0.092	0.096	0.093	0.093	0.088	0.088	0.088	0.088	0.091	0.091	0.092	0.092	0.084	0.088	0.086	0.085	0.093	0.091	0.087	0.087		4	0.1	0.096	0.096	0.094	0.101	0.097	0.098	0.103	0.107	0.108	0.11	0.11	0.09	0.091	0.089	0.09	0.095	0.097	0.096	0.095
4.33333	0.095	0.099	0.096	0.095	0.09	0.09	0.091	0.091	0.094	0.094	0.096	0.095	0.085	0.088	0.086	0.086	0.095	0.093	0.089	0.089		4.33333	0.103	0.099	0.099	0.1	0.106	0.103	0.102	0.107	0.118	0.119	0.121	0.121	0.092	0.093	0.091	0.092	0.099	0.101	0.099	0.099
4.66667	0.098	0.101	0.098	0.098	0.093	0.093	0.093	0.093	0.096	0.096	0.098	0.097	0.085	0.089	0.086	0.086	0.097	0.095	0.091	0.091		4.66667	0.108	0.103	0.104	0.107	0.115	0.109	0.11	0.115	0.127	0.128	0.131	0.13	0.094	0.094	0.092	0.093	0.105	0.105	0.105	0.103
5	0.1	0.104	0.101	0.1	0.096	0.095	0.096	0.096	0.1	0.099	0.101	0.101	0.086	0.089	0.087	0.087	0.1	0.096	0.093	0.093		5	0.114	0.111	0.111	0.115	0.125	0.12	0.12	0.124	0.138	0.139	0.142	0.141	0.095	0.096	0.094	0.095	0.113	0.114	0.113	0.112
5.33333	0.104	0.107	0.104	0.103	0.099	0.097	0.099	0.098	0.103	0.103	0.105	0.104	0.086	0.089	0.087	0.087	0.101	0.099	0.095	0.095		5.33333	0.124	0.12	0.121	0.125	0.134	0.128	0.129	0.133	0.15	0.15	0.153	0.152	0.098	0.098	0.096	0.097	0.122	0.123	0.122	0.12
5.66667	0.109	0.113	0.109	0.107	0.102	0.102	0.103	0.102	0.109	0.109	0.111	0.11	0.087	0.09	0.088	0.087	0.104	0.102	0.097	0.097		5.66667	0.133	0.13	0.13	0.133	0.142	0.138	0.138	0.142	0.166	0.166	0.17	0.167	0.1	0.101	0.099	0.1	0.133	0.133	0.131	0.13
6	0.116	0.12	0.117	0.113	0.108	0.107	0.108	0.107	0.117	0.118	0.119	0.118	0.088	0.091	0.088	0.089	0.107	0.105	0.101	0.101		6	0.143	0.139	0.139	0.146	0.154	0.149	0.149	0.153	0.178	0.177	0.181	0.176	0.104	0.104	0.102	0.104	0.144	0.143	0.139	0.141
6.33333	0.123	0.126	0.124	0.12	0.115	0.114	0.115	0.114	0.126	0.127	0.127	0.127	0.089	0.092	0.09	0.09	0.111	0.109	0.105	0.105		6.33333	0.156	0.152	0.151	0.161	0.171	0.166	0.165	0.166	0.199	0.198	0.203	0.195	0.108	0.109	0.106	0.108	0.158	0.156	0.15	0.153
6.66667	0.131	0.134	0.131	0.12	0.122	0.122	0.122	0.121	0.135	0.137	0.135	0.135	0.09	0.093	0.091	0.091	0.118	0.116	0.112	0.111		6.66667	0.17	0.163	0.162	0.175	0.18	0.175	0.177	0.182	0.217	0.216	0.22	0.211	0.113	0.113	0.111	0.113	0.177	0.176	0.167	0.171
7	0.134	0.142	0.139	0.13	0.131	0.13	0.13	0.129	0.14	0.146	0.134	0.145	0.092	0.094	0.092	0.092	0.125	0.123	0.119	0.117		7	0.18	0.177	0.177	0.187	0.202	0.196	0.195	0.198	0.236	0.234	0.238	0.228	0.12	0.119	0.116	0.117	0.196	0.194	0.187	0.189
7.33333	0.151	0.148	0.145	0.139	0.142	0.142	0.142	0.139	0.16	0.157	0.154	0.157	0.094	0.096	0.094	0.094	0.132	0.131	0.126	0.125		7.33333	0.203	0.199	0.193	0.205	0.218	0.211	0.211	0.213	0.253	0.252	0.256	0.245	0.127	0.127	0.123	0.124	0.21	0.208	0.202	0.202
7.66667	0.168	0.166	0.161	0.148	0.149	0.147	0.148	0.145	0.176	0.176	0.17	0.173	0.096	0.098	0.096	0.096	0.145	0.144	0.14	0.139		7.66667	0.223	0.218	0.21	0.221	0.234	0.227	0.226	0.228	0.277	0.275	0.28	0.267	0.136	0.136	0.131	0.132	0.218	0.217	0.212	0.211
8	0.186	0.182	0.177	0.159	0.166	0.162	0.163	0.161	0.189	0.189	0.185	0.187	0.098	0.099	0.099	0.098	0.159	0.156	0.153	0.151		8	0.244	0.239	0.229	0.244	0.25	0.242	0.24	0.247	0.309	0.308	0.311	0.295	0.146	0.145	0.141	0.14	0.237	0.235	0.231	0.228
8.33333	0.2	0.194	0.19	0.16	0.179	0.177	0.177	0.175	0.204	0.206	0.199	0.197	0.1	0.101	0.101	0.1	0.163	0.169	0.167	0.157		8.33333	0.264	0.259	0.247	0.274	0.269	0.262	0.261	0.277	0.34	0.338	0.339	0.322	0.154	0.153	0.148	0.148	0.252	0.25	0.245	0.242
8.66667	0.217	0.209	0.203	0.16	0.187	0.187	0.186	0.185	0.229	0.229	0.219	0.219	0.103	0.103	0.103	0.102	0.184	0.183	0.18	0.177		8.66667	0.29	0.286	0.272	0.305	0.301	0.293	0.292	0.308	0.378	0.373	0.376	0.356	0.164	0.161	0.156	0.155	0.271	0.268	0.262	0.258
9	0.237	0.228	0.22	0.271	0.198	0.197	0.196	0.193	0.254	0.273	0.26	0.251	0.104	0.106	0.106	0.105	0.209	0.209	0.207	0.201		9	0.321	0.317	0.301	0.346	0.33	0.323	0.32	0.342	0.428	0.421	0.426	0.405	0.175	0.172	0.167	0.165	0.295	0.292	0.285	0.281
9.33333	0.28	0.255	0.25	0.256	0.229	0.214	0.229	0.224	0.303	0.299	0.288	0.293	0.107	0.109	0.108	0.107	0.228	0.228	0.224	0.219		9.33333	0.353	0.35	0.33	0.395	0.364	0.356	0.351	0.392	0.445	0.439	0.443	0.424	0.188	0.184	0.178	0.175	0.32	0.318	0.312	0.308
9.66667	0.339	0.318	0.308	0.281	0.26	0.257	0.261	0.255	0.342	0.336	0.332	0.329	0.111	0.112	0.111	0.11	0.25	0.247	0.245	0.239		9.66667	0.397	0.389	0.369	0.424	0.417	0.405	0.405	0.423	0.454	0.45	0.452	0.437	0.2	0.196	0.189	0.185	0.354	0.352	0.344	0.339
10	0.37	0.371	0.361	0.316	0.303	0.294	0.301	0.296	0.373	0.355	0.356	0.353	0.115	0.115	0.115	0.113	0.263	0.269	0.262	0.25		10	0.443	0.438	0.42	0.432	0.444	0.436	0.434	0.432	0.459	0.454	0.459	0.441	0.214	0.209	0.201	0.197	0.393	0.39	0.381	0.379
10.3333	0.376	0.38	0.377	0.336	0.335	0.332	0.334	0.336	0.368	0.358	0.364	0.369	0.12	0.119	0.12	0.118	0.304	0.284	0.289	0.3		10.3333	0.46	0.455	0.436	0.435	0.455	0.445	0.442	0.436	0.462	0.457	0.461	0.445	0.226	0.221	0.214	0.211	0.425	0.423	0.418	0.414
10.6667	0.369	0.367	0.362	0.356	0.346	0.346	0.348	0.352	0.367	0.356	0.362	0.361	0.126	0.123	0.124	0.122	0.333	0.33	0.328	0.331		10.6667	0.467	0.463	0.445	0.435	0.458	0.449	0.446	0.439	0.462	0.457	0.461	0.445	0.239	0.234	0.227	0.223	0.436	0.435	0.431	0.426
11	0.371	0.376	0.37	0.377	0.36	0.368	0.371	0.37	0.368	0.361	0.365	0.37	0.133	0.128	0.13	0.128	0.353	0.35	0.346	0.343		11	0.469	0.465	0.455	0.433	0.458	0.45	0.447	0.44	0.461	0.456	0.462	0.445	0.253	0.248	0.24	0.232	0.443	0.442	0.439	0.433
11.3333	0.366	0.37	0.365	0.379	0.35	0.36	0.365	0.363	0.366	0.357	0.365	0.366	0.142	0.134	0.138	0.134	0.362	0.359	0.356	0.355		11.3333	0.468	0.465	0.454	0.431	0.457	0.449	0.447	0.439	0.46	0.456	0.462	0.445	0.27	0.263	0.252	0.24	0.447	0.446	0.443	0.437
11.6667	0.359	0.362	0.358	0.376	0.347	0.353	0.353	0.352	0.361	0.353	0.362	0.36	0.151	0.142	0.147	0.143	0.373	0.363	0.363	0.359		11.6667	0.467	0.466	0.455	0.43	0.456	0.449	0.447	0.439	0.459	0.455	0.462	0.446	0.295	0.283	0.269	0.257	0.45	0.449	0.448	0.44
12	0.36	0.359	0.356	0.373	0.346	0.356	0.361	0.36	0.36	0.353	0.36	0.361	0.16	0.15	0.155	0.151	0.37	0.368	0.363	0.366		12	0.465	0.462	0.455	0.428	0.455	0.447	0.446	0.437	0.458	0.454	0.459	0.446	0.324	0.305	0.293	0.275	0.444	0.451	0.448	0.442
12.3333	0.359	0.36	0.356	0.371	0.355	0.358	0.36	0.355	0.356	0.351	0.361	0.357	0.168	0.159	0.162	0.159	0.371	0.367	0.362	0.363		12.3333	0.463	0.46	0.454	0.427	0.454	0.446	0.445	0.437	0.457	0.453	0.459	0.444	0.376	0.358	0.336	0.296	0.445	0.442	0.448	0.443
12.6667	0.357	0.361	0.356	0.368	0.347	0.356	0.355	0.353	0.356	0.351	0.356	0.359	0.175	0.166	0.169	0.166	0.372	0.369	0.363	0.365		12.6667	0.462	0.46	0.454	0.426	0.452	0.446	0.445	0.436	0.456	0.452	0.458	0.445	0.391	0.451	0.378	0.358	0.446	0.451	0.446	0.442
13	0.353	0.357	0.354	0.365	0.351	0.358	0.354	0.357	0.357	0.348	0.356	0.359	0.183	0.173	0.177	0.173	0.372	0.368	0.364	0.365		13	0.46	0.458	0.453	0.424	0.45	0.444	0.444	0.435	0.455	0.451	0.458	0.445	0.401	0.402	0.402	0.394	0.446	0.452	0.444	0.442
13.3333	0.352	0.355	0.351	0.363	0.343	0.352	0.351	0.359	0.354	0.348	0.354	0.356	0.192	0.182	0.188	0.183	0.371	0.368	0.364	0.365		13.3333	0.458	0.456	0.451	0.423	0.449	0.442	0.442	0.434	0.454	0.45	0.456	0.444	0.404	0.397	0.401	0.393	0.445	0.45	0.444	0.444
13.6667	0.35	0.355	0.349	0.362	0.344	0.355	0.353	0.352	0.355	0.347	0.352	0.353	0.2	0.191	0.199	0.194	0.371	0.367	0.363	0.364		13.6667	0.451	0.454	0.45	0.422	0.447	0.44	0.441	0.433	0.453	0.449	0.454	0.442	0.404	0.398	0.414	0.394	0.446	0.452	0.444	0.444
14	0.348	0.352	0.348	0.36	0.34	0.352	0.35	0.354	0.354	0.345	0.352	0.351	0.214	0.203	0.207	0.205	0.37	0.367	0.363	0.364		14	0.455	0.454	0.449	0.42	0.446	0.44	0.439	0.432	0.451	0.447	0.453	0.442	0.404	0.399	0.441	0.385	0.451	0.446	0.446	0.446
14.3333	0.345	0.348	0.345	0.359	0.342	0.346	0.346	0.346	0.35	0.344	0.351	0.351	0.245	0.216	0.221	0.218	0.369	0.366	0.363	0.364		14.3333	0.454	0.451	0.448	0.42	0.445	0.438	0.437	0.431	0.45	0.446	0.451	0.441	0.402	0.396	0.395	0.403	0.448	0.446	0.444	0.446
14.6667	0.343	0.345	0.342	0.357	0.339	0.345	0.346	0.35	0.349	0.344	0.35	0.349	0.271	0.229	0.251	0.233	0.368	0.366	0.362	0.363		14.6667	0.452	0.45	0.445	0.419	0.442	0.437	0.436	0.429	0.449	0.445	0.451	0.441	0.413	0.396	0.393	0.393	0.445	0.446	0.444	0.439
15	0.341	0.345	0.341	0.355	0.341	0.345	0.347	0.343	0.348	0.343	0.349	0.35	0.295	0.256	0.282	0.264	0.368	0.365	0.361	0.363		15	0.455	0.448	0.446	0.419	0.442	0.435	0.435	0.428	0.447	0.444	0.448	0.439	0.409	0.394	0.385	0.385	0.444	0.444	0.443	0.445
15.3333	0.341	0.347	0.345	0.355	0.337	0.346	0.346	0.345	0.347	0.343	0.35	0.348	0.301	0.284	0.301	0.293	0.367	0.364	0.361	0.361		15.3333	0.45	0.447	0.443	0.418	0.44	0.433	0.433	0.429	0.445	0.441	0.445	0.437	0.396	0.393	0.388	0.385	0.441	0.441	0.441	0.438
15.6667	0.34	0.345	0.342	0.354	0.338	0.343	0.346	0.344	0.347	0.343	0.348	0.348	0.304	0.298	0.308	0.303	0.367	0.363	0.359	0.361		15.6667	0.449	0.444	0.439	0.417	0.438	0.432	0.431	0.426	0.443	0.439	0.444	0.435	0.401	0.391	0.386	0.387	0.44	0.441	0.439	0.438
16	0.338	0.344	0.341	0.353	0.336	0.341	0.345	0.342	0.347	0.341	0.348	0.347	0.308	0.3	0.303	0.302	0.365	0.362	0.358	0.36		16	0.446	0.444	0.44	0.416	0.437	0.431	0.43	0.424	0.443	0.438	0.443	0.434	0.392	0.39	0.386	0.387	0.438	0.441	0.436	0.442
16.3333	0.337	0.34	0.337	0.351	0.334	0.34	0.34	0.345	0.344	0.34	0.346	0.345	0.304	0.305	0.307	0.308	0.364	0.361	0.357	0.359		16.3333	0.444	0.44	0.437	0.415	0.436	0.429	0.429	0.423	0.44	0.436	0.44	0.433	0.391	0.387	0.385	0.377	0.437	0.438	0.436	0.436
16.6667	0.337	0.346	0.341	0.35	0.335	0.342	0.343	0.342	0.344	0.34	0.346	0.347	0.307	0.305	0.31	0.308	0.363	0.36	0.357	0.358		16.6667	0.443	0.439	0.435	0.414	0.433	0.426	0.427	0.421	0.438	0.434	0.44	0.429	0.389	0.385	0.383	0.373	0.436	0.435	0.436	0.433
17	0.335	0.342	0.337	0.349	0.335	0.339	0.341	0.339	0.343	0.338	0.345	0.344	0.313	0.305	0.307	0.303	0.362	0.359	0.355	0.357		17	0.441	0.437	0.433	0.412	0.431	0.423	0.425	0.42	0.437	0.432	0.437	0.427	0.387	0.384	0.38	0.376	0.434	0.433	0.432	0.43
17.3333	0.335	0.34	0.337	0.348	0.333	0.338	0.34	0.343	0.342	0.337	0.345	0.343	0.305	0.306	0.307	0.306	0.361	0.357	0.354	0.356		17.3333	0.439	0.436	0.432	0.41	0.43	0.423	0.423	0.418	0.435	0.43	0.434	0.427	0.385	0.382	0.379	0.375	0.436	0.431	0.43	0.431
17.6667	0.334	0.339	0.336	0.346	0.333	0.337	0.338	0.337	0.34	0.336	0.343	0.341	0.307	0.305	0.307	0.304	0.359	0.356	0.352	0.355		17.6667	0.44	0.433	0.43	0.409	0.428	0.421	0.422	0.417	0.433	0.428	0.433	0.425	0.385	0.378	0.378	0.377	0.431	0.43	0.429	0.431
18	0.333	0.339	0.336	0.345	0.333	0.338	0.34	0.337	0.338	0.335	0.343	0.341	0.304	0.304	0.304	0.306	0.357	0.355	0.351	0.353		18	0.435	0.432	0.427	0.409	0.426	0.419	0.419	0.415	0.431	0.426	0.432	0.423	0.382	0.376	0.376	0.387	0.426	0.425	0.427	0.427
18.3333	0.331	0.335	0.332	0.344	0.328	0.334	0.337	0.335	0.338	0.334	0.341	0.339	0.304	0.304	0.305	0.302	0.356	0.354	0.35	0.352		18.3333	0.433	0.43	0.425	0.405	0.424	0.417	0.418	0.414	0.431	0.423	0.429	0.423	0.38	0.378	0.376	0.37	0.427	0.428	0.426	0.429
18.6667	0.331	0.335	0.334	0.342	0.328	0.334	0.336	0.333	0.336	0.333	0.339	0.338	0.305	0.303	0.305	0.305	0.355	0.352	0.349	0.351		18.6667	0.428	0.428	0.423	0.402	0.422	0.415	0.415	0.412	0.427	0.422	0.427	0.42	0.38	0.377	0.374	0.374	0.427	0.422	0.424	0.427
19	0.329	0.333	0.331	0.34	0.331	0.333	0.334	0.336	0.336	0.331	0.337	0.336	0.301	0.302	0.304	0.307	0.354	0.351	0.348	0.35		19	0.43	0.426	0.422	0.405	0.42	0.414	0.413	0.411	0.425	0.421	0.425	0.417	0.377	0.37	0.37	0.362	0.423	0.423	0.42	0.422
19.3333	0.328	0.334	0.332	0.339	0.33	0.336	0.334	0.335	0.334	0.33	0.337	0.336	0.3	0.301	0.301	0.299	0.353	0.35	0.346	0.348		19.3333	0.428	0.424	0.42	0.404	0.419	0.411	0.411	0.409	0.424	0.416	0.424	0.414	0.374	0.37	0.368	0.362	0.421	0.424	0.42	0.42
19.6667	0.326	0.332	0.329	0.338	0.326	0.336	0.334	0.332	0.333	0.329	0.336	0.334	0.301	0.304	0.299	0.3	0.351	0.348	0.345	0.347		19.6667	0.424	0.42	0.418	0.402	0.416	0.409	0.409	0.407	0.422	0.416	0.422	0.412	0.373	0.369	0.367	0.364	0.418	0.419	0.418	0.421
20	0.326	0.332	0.33	0.337	0.326	0.331	0.333	0.332	0.333	0.328	0.335	0.334	0.298	0.302	0.299	0.298	0.35	0.347	0.344	0.346		20	0.424	0.419	0.416	0.402	0.413	0.407	0.407	0.406	0.42	0.415	0.419	0.41	0.372	0.367	0.369	0.358	0.418	0.415	0.417	0.418
20.3333	0.324	0.332	0.33	0.335	0.322	0.328	0.33	0.33	0.332	0.327	0.334	0.333	0.297	0.295	0.299	0.301	0.349	0.346	0.343	0.345		20.3333	0.422	0.416	0.413	0.396	0.412	0.407	0.405	0.404	0.418	0.414	0.418	0.41	0.37	0.373	0.363	0.357	0.417	0.415	0.417	0.415
20.6667	0.323	0.33	0.328	0.333	0.325	0.33	0.332	0.328	0.33	0.325	0.332	0.331	0.296	0.299	0.294	0.297	0.347	0.344	0.341	0.343		20.6667	0.42	0.415	0.411	0.395	0.411	0.403	0.404	0.402	0.416	0.412	0.417	0.407	0.368	0.364	0.361	0.356	0.413	0.413	0.414	0.414
21	0.322	0.327	0.325	0.333	0.322	0.326	0.327	0.327	0.329	0.324	0.331	0.329	0.297	0.297	0.296	0.297	0.345	0.343	0.34	0.342		21	0.419	0.413	0.41	0.397	0.409	0.402	0.402	0.401	0.415	0.41	0.414	0.406	0.367	0.363	0.36	0.379	0.412	0.411	0.411	0.412
21.3333	0.319	0.323	0.323	0.331	0.318	0.324	0.327	0.324	0.327	0.323	0.329	0.327	0.295	0.295	0.297	0.297	0.344	0.342	0.339	0.341		21.3333	0.416	0.411	0.407	0.396	0.408	0.4	0.4	0.399	0.412	0.407	0.411	0.404	0.365	0.358	0.364	0.352	0.411	0.41	0.409	0.408
21.6667	0.318	0.323	0.321	0.331	0.318	0.325	0.325	0.323	0.326	0.322	0.328	0.327	0.292	0.294	0.294	0.293	0.343	0.341	0.337	0.34		21.6667	0.415	0.409	0.405	0.393	0.406	0.399	0.398	0.398	0.411	0.406	0.41	0.403	0.363	0.359	0.36	0.352	0.409	0.41	0.407	0.408
22	0.317	0.323	0.323	0.33	0.321	0.322	0.325	0.327	0.326	0.32	0.327	0.325	0.292	0.294	0.292	0.292	0.342	0.339	0.336	0.338		22	0.414	0.407	0.404	0.393	0.404	0.397	0.397	0.396	0.409	0.404	0.409	0.401	0.361	0.356	0.355	0.35	0.406	0.405	0.406	0.41
22.3333	0.318	0.324	0.323	0.328	0.317	0.324	0.323	0.323	0.324	0.319	0.327	0.325	0.291	0.293	0.292	0.291	0.34	0.338	0.334	0.337		22.3333	0.412	0.406	0.403	0.392	0.402	0.394	0.395	0.394	0.407	0.402	0.407	0.398	0.359	0.355	0.352	0.349	0.406	0.404	0.404	0.403
22.6667	0.316	0.323	0.321	0.326	0.317	0.324	0.323	0.322	0.323	0.319	0.324	0.324	0.29	0.292	0.289	0.29	0.339	0.337	0.334	0.336		22.6667	0.41	0.404	0.399	0.387	0.401	0.392	0.393	0.393	0.406	0.4	0.405	0.397	0.359	0.353	0.351	0.346	0.404	0.402	0.402	0.404
23	0.315	0.319	0.319	0.324	0.313	0.319	0.32	0.32	0.321	0.317	0.323	0.321	0.288	0.29	0.291	0.287	0.337	0.335	0.332	0.334		23	0.408	0.401	0.397	0.388	0.399	0.391	0.391	0.392	0.404	0.399	0.402	0.395	0.356	0.351	0.352	0.345	0.401	0.399	0.4	0.403
23.3333	0.313	0.316	0.315	0.323	0.313	0.321	0.319	0.319	0.32	0.315	0.322	0.32	0.286	0.289	0.288	0.286	0.336	0.334	0.331	0.333		23.3333	0.407	0.4	0.395	0.389	0.398	0.39	0.39	0.39	0.402	0.396	0.401	0.394	0.355	0.353	0.348	0.344	0.402	0.398	0.399	0.403
23.6667	0.312	0.318	0.316	0.32	0.315	0.321	0.321	0.322	0.32	0.314	0.32	0.318	0.285	0.288	0.286	0.285	0.335	0.332	0.329	0.331		23.6667	0.404	0.396	0.394	0.383	0.396	0.388	0.39	0.389	0.401	0.395	0.399	0.392	0.352	0.348	0.346	0.342	0.399	0.395	0.397	0.4
24	0.31	0.316	0.315	0.318	0.311	0.317	0.319	0.317	0.318	0.313	0.321	0.317	0.283	0.286	0.285	0.287	0.333	0.331	0.328	0.33		24	0.403	0.394	0.391	0.384	0.393	0.385	0.385	0.387	0.398	0.393	0.397	0.391	0.349	0.346	0.344	0.339	0.396	0.395	0.395	0.397
24.3333	0.309	0.315	0.313	0.316	0.311	0.318	0.318	0.317	0.317	0.312	0.318	0.317	0.283	0.285	0.284	0.284	0.332	0.33	0.326	0.329		24.3333	0.401	0.394	0.39	0.394	0.393	0.385	0.385	0.386	0.397	0.392	0.395	0.388	0.349	0.343	0.343	0.338	0.394	0.393	0.393	0.395
24.6667	0.307	0.314	0.313	0.313	0.308	0.313	0.315	0.315	0.315	0.311	0.317	0.316	0.282	0.283	0.282	0.283	0.331	0.329	0.325	0.328		24.6667	0.398	0.392	0.387	0.392	0.391	0.382	0.383	0.384	0.396	0.39	0.393	0.388	0.348	0.343	0.353	0.337	0.393	0.392	0.392	0.396
25	0.306	0.311	0.31	0.31	0.307	0.312	0.314	0.315	0.314	0.31	0.316	0.313	0.28	0.282	0.282	0.279	0.329	0.327	0.324	0.326		25	0.397	0.39	0.387	0.39	0.39	0.382	0.382	0.383	0.392	0.388	0.393	0.386	0.346	0.341	0.339	0.335	0.391	0.39	0.39	0.392
25.3333	0.305	0.31	0.31	0.316	0.306	0.312	0.313	0.314	0.313	0.309	0.315	0.314	0.279	0.282	0.279	0.279	0.328	0.326	0.322	0.324		25.3333	0.394	0.388	0.385	0.388	0.388	0.38	0.381	0.381	0.393	0.386	0.391	0.384	0.343	0.34	0.338	0.334	0.389	0.387	0.386	0.391
25.6667	0.303	0.309	0.309	0.305	0.304	0.312	0.312	0.312	0.312	0.307	0.314	0.312	0.277	0.283	0.28	0.277	0.327	0.324	0.321	0.323		25.6667	0.393	0.387	0.382	0.387	0.386	0.377	0.378	0.38	0.388	0.384	0.389	0.382	0.342	0.337	0.336	0.331	0.386	0.386	0.387	0.39
26	0.302	0.307	0.307	0.302	0.303	0.31	0.311	0.31	0.31	0.306	0.313	0.311	0.276	0.279	0.278	0.277	0.325	0.323	0.32	0.322		26	0.393	0.385	0.38	0.385	0.385	0.377	0.377	0.378	0.389	0.383	0.387	0.381	0.341	0.338	0.336	0.331	0.386	0.384	0.384	0.388
26.3333	0.3	0.303	0.304	0.299	0.303	0.309	0.311	0.309	0.309	0.305	0.311	0.309	0.275	0.278	0.277	0.276	0.325	0.322	0.319	0.321		26.3333	0.392	0.384	0.379	0.384	0.383	0.375	0.375	0.377	0.388	0.382	0.386	0.379	0.339	0.336	0.334	0.33	0.384	0.381	0.383	0.386
26.6667	0.3	0.307	0.308	0.296	0.305	0.311	0.313	0.313	0.309	0.304	0.31	0.308	0.274	0.277	0.275	0.274	0.323	0.321	0.317	0.319		26.6667	0.39	0.383	0.377	0.383	0.382	0.374	0.375	0.376	0.382	0.38	0.384	0.379	0.339	0.334	0.333	0.329	0.382	0.381	0.381	0.386
27	0.299	0.303	0.304	0.294	0.301	0.307	0.308	0.307	0.307	0.303	0.31	0.307	0.274	0.277	0.275	0.273	0.321	0.319	0.316	0.318		27	0.388	0.38	0.376	0.38	0.381	0.371	0.374	0.376	0.383	0.379	0.382	0.377	0.337	0.332	0.332	0.327	0.381	0.379	0.38	0.384
27.3333	0.298	0.301	0.301	0.291	0.299	0.306	0.307	0.306	0.306	0.303	0.309	0.307	0.272	0.278	0.273	0.273	0.321	0.318	0.315	0.317		27.3333	0.386	0.38	0.374	0.38	0.381	0.371	0.372	0.374	0.382	0.377	0.382	0.376	0.335	0.331	0.332	0.327	0.38	0.377	0.378	0.382
27.6667	0.297	0.303	0.3	0.287	0.299	0.305	0.307	0.305	0.305	0.302	0.308	0.306	0.271	0.273	0.272	0.27	0.319	0.317	0.313	0.315		27.6667	0.384	0.377	0.371	0.377	0.377	0.369	0.37	0.373	0.381	0.375	0.379	0.374	0.334	0.329	0.329	0.325	0.377	0.375	0.377	0.38
28	0.296	0.302	0.302	0.285	0.3	0.304	0.308	0.305	0.305	0.3	0.307	0.304	0.269	0.273	0.272	0.27	0.318	0.316	0.313	0.314		28	0.383	0.376	0.37	0.376	0.378	0.369	0.369	0.372	0.38	0.375	0.378	0.372	0.333	0.328	0.338	0.324	0.376	0.374	0.374	0.379
28.3333	0.296	0.302	0.302	0.282	0.302	0.309	0.307	0.309	0.305	0.3	0.306	0.305	0.267	0.271	0.27	0.269	0.317	0.315	0.312	0.313		28.3333	0.382	0.374	0.368	0.374	0.376	0.367	0.368	0.371	0.377	0.373	0.376	0.372	0.332	0.327	0.328	0.323	0.374	0.372	0.373	0.378
28.6667	0.295	0.3	0.301	0.28	0.297	0.306	0.305	0.307	0.303	0.299	0.305	0.304	0.268	0.271	0.269	0.269	0.316	0.313	0.31	0.312		28.6667	0.381	0.371	0.366	0.371	0.375	0.366	0.366	0.369	0.377	0.372	0.375	0.37	0.33	0.326	0.325	0.321	0.372	0.371	0.372	0.376
29	0.294	0.301	0.3	0.277	0.299	0.302	0.305	0.304	0.302	0.298	0.304	0.303	0.266	0.269	0.268	0.266	0.315	0.312	0.309	0.311		29	0.38	0.371	0.365	0.371	0.373	0.365	0.366	0.369	0.376	0.371	0.374	0.369	0.329	0.324	0.324	0.321	0.371	0.369	0.37	0.375
29.3333	0.293	0.3	0.3	0.275	0.298	0.303	0.303	0.302	0.301	0.296	0.303	0.302	0.265	0.268	0.267	0.265	0.314	0.311	0.307	0.309		29.3333	0.378	0.37	0.363	0.37	0.373	0.364	0.364	0.368	0.371	0.37	0.372	0.368	0.328	0.323	0.323	0.319	0.369	0.367	0.369	0.374
29.6667	0.294	0.3	0.3	0.273	0.298	0.303	0.303	0.304	0.301	0.296	0.302	0.301	0.265	0.267	0.264	0.264	0.313	0.31	0.307	0.308		29.6667	0.377	0.368	0.362	0.368	0.371	0.363	0.361	0.366	0.373	0.368	0.372	0.367	0.326	0.322	0.324	0.318	0.368	0.366	0.366	0.37
30	0.291	0.298	0.299	0.271	0.295	0.3	0.302	0.301	0.299	0.295	0.302	0.3	0.263	0.266	0.266	0.265	0.311	0.309	0.306	0.307		30	0.375	0.366	0.361	0.366	0.371	0.361	0.361	0.365	0.372	0.367	0.369	0.366	0.325	0.32	0.32	0.317	0.367	0.365	0.366	0.37
