# Supplementary material for: Pseudomonas putida mediates bacterial killing, biofilm invasion and biocontrol with a type IVB secretion system
Source: Nat Microbiol. 2022 Sep 19;7(10):1547–57. doi: 10.1038/s41564-022-01209-6 (PMC9519443; doi:10.1038/s41564-022-01209-6)
Supplement: Supplementary file 6 — Statistical source data. [file 41564_2022_1209_MOESM6_ESM.xlsx]

## Sheet: Tabelle1
Recovery of CFU from the root surface - Monocultures
In vitro experiment				Experiment using non-sterile soil
# plant	Ralstonia	IsoF	ΔT4B	# plant	Ralstonia	IsoF	ΔT4B
1	380000000	111000000	98000000	1	300000	2450000	700000
2	280000000	74666667	75000000	2	2250000	5200000	500000
3	2100000000	340000000	122000000	3	22000	3900000	800000
4	205000000	220000000	106000000	4	800000	3250000	883333
5	725000000	192000000	165000000	5	1000000	1300000	800000
6	525000000	139000000	18500000	6	19500000	2500000	1300000
7	470000000	105000000	17600000	7	2450000	1200000	600000
8	390000000	96333333	98500000	8	17500000	800000	743333
9	450000000	335000000	226000000	9	2100000	720000	1093333
10	755000000	225000000	153000000	10	3850000	2050000	625000
11	150000000	450000000	252000000	11	33000000	833333	545000
12	290000000	170000000	124000000	12	600000	1100000	85000
13	465000000	82000000	25500000	13	160000	430000	1000000
14	480000000	43000000	73000000	14	7000000	575000	900000
15	585000000	81500000	50000000	15	16000000	1600000	375000
16	530000000	58000000	10666667	16	1900000	1650000	1400000
17	965000000	54666667	76333333	17	500000	595000	290000
18	1100000000	99666667	33000000	18	3100000	670000	1300000
19	515000000	21500000	70666667	19	160000	1750000	1050000
20	800000000	41500000	44000000	20	14000000	1600000	900000
21	30000000	89000000	970000000	21	0	1600000	8800000
22	11966667	127000000	109000000	22	175000	2950000	7500000
23	10033333	97000000	33000000	23	1920000	2700000	4650000
24	33500000	268000000	210000000	24	12500000	1950000	8000000
25	124000000	133000000	92000000	25	44000000	2550000	5100000
26	78000000	202000000	57500000	26	2850000	3650000	6850000
27	30000000	76333333	121000000	27	3450000	2700000	5550000
28	84333330	109000000	4000000	28	20000000	725000	6150000
				29	150000	1090000	2850000
				30	1400000	2150000	3350000
				31	1016667	1400000	5900000
				32	40000	4000000	7300000
				33	4000000	3300000	5300000
				34	13200000	2450000	4400000
				35	13000000	3750000	5000000
				36	445000	5500000	1700000
				37	2200000	4500000	3850000
				38	17000000	285000	1800000
				39	15500000	2500000	4700000
				40	21500000	4700000	4450000
				41	23000000	980000	3900000
