# Supplementary material for: Pseudomonas putida mediates bacterial killing, biofilm invasion and biocontrol with a type IVB secretion system
Source: Nat Microbiol. 2022 Sep 19;7(10):1547–57. doi: 10.1038/s41564-022-01209-6 (PMC9519443; doi:10.1038/s41564-022-01209-6)
Supplement: Source Data Fig. 1 — Statistical source data. [file 41564_2022_1209_MOESM7_ESM.xlsx]

## Sheet: Tabelle1
a
Contact dependent killing assay - Percent of CFU/ml recovered
Time	KT2442			IsoF
0	42.1053	52.2522	55.36	57.8947	47.7478	44.64
24	6.9	5.6338	0.102195	93.1	94.3662	99.8978
48	0	0	0	100	100	100
e
Contact dependent killing assay - Recovery of CFU/ml
	Total CFU/ml recovery rival strain			Total CFU/ml IsoF
P. aureofaciens	1000	2000	0	1300000000	4500000000	1275000000
P. entomophila	0	0	0	1400000000	700000000	1800000000
P. chlororaphis	0	0	0	1900000000	2450000000	2350000000
P. fluorescens	0	31000	0	1400000000	1200000000	2300000000
P. syringae	1000	2000	1000	6000000000	5950000000	5600000000
P. carotovorum	13500	1000	255000	12000000000	6750000000	6200000000
R. solanacearum	110000	50000	250000	7000000000	4500000000	6750000000
