# Supplementary material for: Pseudomonas putida mediates bacterial killing, biofilm invasion and biocontrol with a type IVB secretion system
Source: Nat Microbiol. 2022 Sep 19;7(10):1547–57. doi: 10.1038/s41564-022-01209-6 (PMC9519443; doi:10.1038/s41564-022-01209-6)
Supplement: Source Data Fig. 2 — Statistical source data. [file 41564_2022_1209_MOESM8_ESM.xlsx]

## Sheet: Tabelle1
d
Contact dependent killing assay - Recovery of CFU/ml
	Total CFU/ml recovery rival strain			Total CFU/ml IsoF and mutants
	P. aureofaciens			competitors
IsoF	11000	28000	1000	2200000000	1100000000	1200000000
ΔT4B	33000000	66000000	88000000	122500000	38500000	46000000
ΔdotHGF	1225000000	210000000	165000000	5100000000	500000000	1400000000
Δ23	683333300	223333300	97000000	2800000000	1100000000	800000000
ΔdotD	975000000	266666700	160000000	3500000000	400000000	700000000
Δ23-trbN-dotD	925833300	296666700	44333330	2500000000	700000000	500000000
