# Supplementary material for: Pseudomonas putida mediates bacterial killing, biofilm invasion and biocontrol with a type IVB secretion system
Source: Nat Microbiol. 2022 Sep 19;7(10):1547–57. doi: 10.1038/s41564-022-01209-6 (PMC9519443; doi:10.1038/s41564-022-01209-6)
Supplement: Source Data Fig. 3 — Statistical source data. [file 41564_2022_1209_MOESM9_ESM.xlsx]

## Sheet: Tabelle1
a
	Contact dependent killing assay - Recovery of CFU/ml
	Total CFU/ml ΔT4B			Total CFU/ml Competitor
IsoF	126000	16000	1500	900000000	375000000	1460000000
ΔdotHGF	420000000	200000000	360000000	1155000000	290000000	510000000
d								e
	Contact dependent killing assay - Recovery of CFU/ml								Contact dependent killing assay - Recovery of CFU/ml
	Total CFU/ml IsoF			Total CFU/ml Competitor					Total CFU/ml IsoF			Total CFU/ml Competitor
Δ33	1600000000	900000000	800000000	1400000000	1450000000	400000000		ΔT4B	1600000000	1250000000	1300000000	330000	315000	1000000
Δ33/ pBBR::33	1500000000	1800000000	1300000000	715000000	316666700	1450000000		ΔT4B/pBBR::32	955000000	1050000000	725000000	2300000	2250000	340000
Δ32-33	2050000000	2800000000	4250000000	575000	2000000	400000		Δ32-33	2050000000	2800000000	4250000000	575000	2000000	400000
Δ32-33/ pBBR::32-33	3600000000	4250000000	2800000000	2050000000	2800000000	4250000000		Δ32-33/pBBR::32	1300000000	600000000	2050000000	135000000	340000000	92000000
f	Contact dependent killing assay - Recovery of CFU/ml							g	Contact dependent killing assay - Recovery of CFU/ml
	Total CFU/ml IsoF and mutants			Total CFU/ml P. aureofaciens					Total CFU/ml IsoF and mutants			Total CFU/ml KT2442
IsoF	3500000000	1275000000	1400000000	2000	8000	38000		IsoF	1600000000	785000000	1100000000	7000	4000	28000
Δ33	400000000	1500000000	1100000000	446666667	300000000	410000000		Δ33	2600000000	660000000	800000000	950000000	315000000	1300000000
Δ33/pBBR::33	1067000000	1600000000	1000000000	900000	4400000	4350000		Δ33/pBBR::33	700000000	750000000	720000000	4050000	6250000	2050000
Δ32-33	3.91667e+08	150000000	575000000	402500000	1200000000	1800000000		Δ32-33	100000000	150000000	83333333	943000000	2150000000	1500000000
Δ32-33/pBBR::32-33	215000000	60500000	80000000	960000000	2400000000	1825000000		Δ32-33/pBBR::32-33	120000000	25500000	39000000	1700000000	2000000000	550000000
