# Supplementary material for: Pseudomonas putida mediates bacterial killing, biofilm invasion and biocontrol with a type IVB secretion system
Source: Nat Microbiol. 2022 Sep 19;7(10):1547–57. doi: 10.1038/s41564-022-01209-6 (PMC9519443; doi:10.1038/s41564-022-01209-6)
Supplement: Source Data Fig. 4 — Statistical source data. [file 41564_2022_1209_MOESM10_ESM.xlsx]

## Sheet: Tabelle1
b									Relative Biofilm volume
Time (h)	Biofilm volume IsoF (µm^3)			Biofilm volume KT2442 (µm^3)				Time (h)	IsoF			KT2442
48	1078.28	646.52	700.598	37739.2	32872.8	30284.6		48	0.0179713	0.0107753	0.0116766	0.628987	0.54788	0.504743
72	1926.95	8991.91	21909	40284.3	46132.3	55516.9		72	0.0321158	0.149865	0.36515	0.671405	0.768872	0.925281
96	17685.3	29970.9	31169.4	35459.4	24724.7	26601.7		96	0.294756	0.499516	0.51949	0.590991	0.412078	0.443361
	Biofilm volume ∆dotHGF (µm^3)			Biofilm volume KT2442 (µm^3)					∆dotHGF			KT2442
48	1356.64	444.028	1490.08	38557.7	37269.5	39305		48	0.0226106	0.00740047	0.0248347	0.642628	0.621159	0.655083
72	146.937	1086.11	302.41	33463.8	27592.5	38823		72	0.00244894	0.0181018	0.00504017	0.55773	0.459875	0.64705
96	372.011	247.453	624.347	64398.5	43862.6	34615.3		96	0.00620019	0.00412422	0.0104058	1	0.731043	0.576922
	Biofilm volume ∆23-trbN-dotD (µm^3)			Biofilm volume KT2442 (µm^3)					∆23-trbN-dotD			KT2442
48	1110.08	1110.08		26716	26716			48	0.0185014	0.0185014		0.445266	0.445266
72	133.58	133.58		37314.6	37314.6			72	0.00222633	0.00222633		0.62191	0.62191
96	249.833	249.833		32974	32974			96	0.0056585	0.0056585		0.723595	0.723595
d
	Dead cells not in contact							Dead cells in contact
ΔdotHGF + KT2442	1	3	4	6	6	3	4	8	9	16	6	5	3	4
Δ23-trbN-dotD + KT2442	3	3	2	2	3	1	1	3	8	3	5	10	3	7
IsoF + KT2442	17	17	11	13	13	15	19	268	151	209	164	163	118	160
KT2442	10	10	10	11	10	11	10
IsoF	15	7	13	8	14	8	7
g	IsoF			IsoF				KT2442			KT2442
	Biofilm volume (µm^3)			Relative Biofilm volume				Biofilm volume (µm^3)			Relative Biofilm volume
Time (h)	22	40		22	40		Time (h)	22	40		22	40
	117984	160454		0.737399	1.00284			8770.51	3428.22		0.548157	0.214264
	44073.6	100237		0.27546	0.626481			16584.5	10722.1		1.03653	0.67013
	115298	78411.5		0.720611	0.490072			12171.9	8074		0.760746	0.504625
	86481.4	110582		0.540508	0.69114			16929.4	13639.7		1.05809	0.852484
