# Supplementary material for: Pseudomonas putida mediates bacterial killing, biofilm invasion and biocontrol with a type IVB secretion system
Source: Nat Microbiol. 2022 Sep 19;7(10):1547–57. doi: 10.1038/s41564-022-01209-6 (PMC9519443; doi:10.1038/s41564-022-01209-6)
Supplement: Source Data Fig. 5 — Statistical source data. [file 41564_2022_1209_MOESM11_ESM.xlsx]

## Sheet: Tabelle1
a
	Contact dependent killing assay - Recovery of CFU/ml
	Total CFU/ml IsoF / ΔT4B				Total CFU/ml Ralstonia
IsoF	7400000000	7450000000	8400000000	4000000000	220000	300000	450000	190000
ΔT4B	6200000000	4100000000	4150000000	7000000000	160000000	130000000	60000000	40000000
c								e	Processed Data
	Recovery of CFU from the root surface								IsoF vs Ralstonia				ΔT4B vs Ralstonia				IsoF				ΔT4B				Ralstonia				Control
Total CFU/ml in co-inoculated plants			Total CFU/ml in co-inoculated plants					Plant #	Root weight	ADD index	Area	Plant #	Root weight	ADD index	Area	Plant #	Root weight	ADD index	Area	Plant #	Root weight	ADD index	Area	Plant #	Root weight	ADD index	Area	Plant #	Root weight	ADD index	Area
Plant #	IsoF	Ralstonia	Plant #	ΔT4B	Ralstonia			1	0.259845	-0.536119	-0.812274	1	-1.08401	-0.966545	-0.994876	1	0.828609	0.216849	0.275926	1	-0.128833	0.943617	0.246273	1	-0.868633	-1.15144	-0.929343	1	-0.147837	0.52508	0.328649
1	475000000	3000000	1	119000000	60000000			2	0.172065	-0.486747	-0.311133	2	-1.47993	-1.84898	-1.07349	2	1.0639	0.122285	0.577979	2	0.267537	0.857774	0.741477	2	-0.936052	-0.517967	-0.950314	2	-0.143764	0.661974	0.901637
2	493000000	9000000	2	66000000	28000000			3	2.0227	0.525123	1.40255	3	-0.83877	-1.43045	-1.0918	3	0.265275	0.240675	-0.280259	3	1.01096	0.95581	1.2047	3	-1.25052	-1.42844	-1.02576	3	-0.217066	0.41697	-0.147127
3	218000000	20000000	3	18500000	290000000			4	0.523187	0.471284	-0.387855	4	-0.994422	-1.50157	-0.866718	4	-0.103946	0.129236	-0.501229	4	1.76524	1.27161	1.66461	4	-1.44599	-1.02957	-0.885091	4	1.08019	0.369588	0.49559
4	48000000	60000000	4	187000000	180000000			5	-0.704836	-0.541898	-1.0452	5	-1.2012	-0.37165	-1.17057	5	0.328622	0.749644	-0.177539	5	1.21683	0.601621	0.822613	5	-0.674973	-1.05513	-1.12503	5	0.136621	0.682712	0.801133
5	250000000	0	5	80666667	80000000			6	0.448981	0.83971	0.287682	6	-0.915238	-1.61042	-1.00011	6	-0.279508	0.664887	-0.0661499	6	0.643546	0.652576	1.51248	6	-0.930623	-0.859027	-1.12143	6	1.05922	1.11123	0.660394
6	105000000	3000000	6	108000000	220000000			7	-0.472715	-0.281983	-1.05648	7	-1.04917	-1.91135	-1.09033	7	0.661645	0.622737	0.59273	7	-0.304846	0.432612	-0.646454	7	-0.656874	-0.526282	-1.04855	7	-0.174231	0.664249	2.03197
7	15500000	0	7	122000000	70000000			8	1.57791	0.726815	1.45462	8	0.537666	0.0485121	0.0452521	8	0.101026	0.650928	-0.219581	8	0.629067	0.908015	0.885692	8	-1.00302	-0.738849	-0.914427	8	-0.19233	1.31046	1.13145
8	105000000	4000000	8	132000000	140000000			9	-0.0831325	0.505667	-0.00234458	9	-0.860036	-1.26389	-1.06709	9	0.780647	1.54641	0.631157	9	2.10098	0.851873	0.717623	9	-0.746464	-1.29535	-1.02423	9	-0.0733288	1.06706	0.470938
9	146000000	0	9	80000000	10000000			10	0.643094	-0.646197	-1.02508	10	0.232244	-0.0778204	-0.127818	10	-0.196704	0.90564	0.593462	10	0.503731	0.77382	0.459103	10	-0.923383	-1.8343	-1.12824	10	2.08544	1.05785	0.521213
10	138000000	140000000	10	12333333	13000000			11	1.44126	0.586068	-0.108779	11	-1.22338	-0.819238	-1.02888	11	0.714585	0.837672	0.608186	11	0.529974	0.467149	0.321874	11	-0.553256	-1.5301	-1.03774	11	1.97277	1.01439	0.366878
11	126000000	60000000	11	43500000	90000000			12	1.16118	0.555509	-0.186979	12	-0.310729	-1.22776	-1.07527	12	0.0498958	0.658477	-0.266175	12	0.947611	0.503703	-0.0685446	12	-0.806191	-1.20495	-1.05031	12	1.02302	1.18728	1.54992
12	75500000	6000000	12	102000000	210000000			13	-0.480423	1.06096	0.021523	13	-0.73562	-1.97518	-1.04195	13	0.160738	0.805387	0.791607	13	3.38419	1.36484	2.1139	13	-0.718878	-0.866193	-1.09622	13	2.03037	1.45206	2.5662
13	128000000	20000000	13	101000000	1100000000			14	0.0553105	0.553578	-0.264842	14	-0.943759	-0.337826	-0.896022	14	0.395121	0.385042	0.106181	14	0.552583	0.468481	-0.559632	14	-0.992627	-0.485407	-0.787555	14	1.03673	1.29764	1.22677
14	32500000	40000000	14	78000000	700000000			15	-0.304816	0.61755	-0.359416	15	-1.28131	-0.876579	-1.10369	15	1.18741	0.877989	1.65083	15	0.886511	1.05558	1.85555	15	-0.962311	-1.35643	-0.843029	15	2.81814	1.38958	1.38289
15	73333333	33000000	15	43500000	1020000000			16	-0.827473	-0.0104754	-0.345186	16	-1.15507	-0.945225	-1.0843	16	0.682897	0.728089	0.482819	16	1.3046	1.17625	2.29439	16	-1.26909	-0.898789	-1.17918	16	2.5376	1.40116	2.76981
16	105000000	80000000	16	61500000	185000000			17	0.291956	0.52451	1.07213	17	-1.11751	-1.29522	-0.981722	17	3.34346	0.944983	1.33088	17	-0.645577	0.918345	0.125497	17	-1.08946	-0.368375	-1.07194	17	0.463445	1.09622	1.95339
17	54000000	17000000	17	114000000	5.53333e+08			18	-0.754171	-1.34581	-0.948203	18	-1.00213	-1.17553	-1.05513	18	0.977459	0.317208	0.226179	18	0.386071	0.662425	0.869338	18	-1.29624	-1.64229	-1.13612	18	-0.425673	-0.686143	0.00784765
18	66000000	80000000	18	121000000	290000000			19	-0.727023	0.000165212	-0.26163	19	-0.79037	-1.11649	-1.06921	19	1.61771	0.220365	-0.510881	19	1.08379	1.37901	1.86351	19	-0.762316	-1.24641	-1.10674	19	1.22406	0.45884	1.1581
19	17000000	10000000	19	32000000	750000000			20	-0.27726	0.270236	0.372235	20	0.0363064	0.0700125	0.0730185	20	0.228609	0.585591	-0.290808	20	1.06072	0.682354	1.52799	20	-0.947379	-1.58057	-1.16243	20	0.553488	0.152621	-0.552811
20	50000000	23000000	20	19700000	485000000			21	0.0830021	0.593631	0.269303	21	-1.22511	-1.85792	-1.06978	21	0.353041	0.00149853	0.0280408	21	-0.0926496	0.473079	0.466379	21	-1.18041	-1.57369	-1.165	21	-0.397167	0.696129	0.368059
21	8.33333e+06	3000000	21	49500000	600000000			22	1.36668	0.513163	2.72204	22	-1.12511	-1.30433	-0.975455	22	-0.226583	0.257452	-0.372649	22	-0.302147	0.551985	0.388344	22	-1.1709	-0.209035	-1.11493	22	0.548963	0.787507	0.590454
22	27500000	2000000	22	129000000	300000000			23	0.331412	0.404362	0.335853	23	0.0739526	-1.33863	-0.664998	23	-0.0627861	-0.268187	0.123432	23	-0.82883	0.35303	-0.541312	23	-1.13109	-0.237859	-1.12902	23	0.489689	0.35744	1.39858
23	23000000	20000000	23	72000000	1200000000			24	-0.653631	-0.0686073	-0.52166	24	-0.807021	-1.82886	-0.840878	24	-0.141517	-1.03	-0.974545	24	0.287884	0.679532	0.473887	24	-1.07498	-0.432586	-0.900323	24	-0.113011	-0.0669308	-0.199638
24	50000000	0	24	219000000	1700000000			25	0.143182	0.280427	1.40858	25	-0.995251	-1.23871	-0.834327	25	-0.542412	0.344471	-0.431896	25	0.370687	1.32234	1.04354	25	-1.45913	-1.71158	-1.14846	25	1.9349	0.76789	0.469196
25	9500000	50000000	25	68500000	1000000000			26	-0.442777	1.19951	-0.923386	26	-1.13869	-1.42627	-1.04986	26	-0.119798	0.797556	0.383106	26	0.465255	1.12239	1.42905	26	-1.13199	-1.33752	-1.10638	26	-0.653721	0.821595	-0.0562282
26	19000000	9000000	26	46000000	300000000			27	0.104269	0.711283	0.382935	27	-0.950909	-1.49043	-0.941323	27	-0.340607	0.332879	-0.0344254	27	-0.540602	0.671301	-0.440538	27	-1.21027	-1.50484	-1.1449	27	0.373176	1.45727	0.529776
27	25500000	60000000	27	91000000	600000000			28	-0.151834	-0.14672	-0.280009	28	-1.42103	-2.30603	-1.21238	28	-0.746027	0.0420022	-0.175599	28	0.610953	0.853479	0.509187	28	-0.947379	-1.09108	-1.18853	28	0.0670749	1.19407	0.56747
28	90000000	30000000	28	44500000	650000000											29	0.408333	0.416777	2.10656					29	-1.2871	-1.92757	-1.11623	29	0.346796	0.489751	1.31006
																30	-0.22604	0.751778	1.0516					30	-1.23009	-1.98448	-1.19408	30	0.258111	0.87184	0.736635
																31	1.0228	0.882125	0.960534					31	-1.35361	-2.36047	-1.16462	31	0.565343	0.925152	1.13883
																32	0.963975	0.823821	1.44225					32	-1.38936	-1.92711	-1.12697	32	2.03816	1.01365	1.10359
									PCA Scores
									IsoF vs Ralstonia				ΔT4B vs Ralstonia				IsoF				ΔT4B				Ralstonia				Control
								Plant #	PC1	PC2	PC3	Plant #	PC1	PC2	PC3	Plant #	PC1	PC2	PC3	Plant #	PC1	PC2	PC3	Plant #	PC1	PC2	PC3	Plant #	PC1	PC2	PC3
								1	0.63661	0.630602	0.460218	1	1.75759	-0.094458	-0.0319736	1	-0.759074	0.460143	0.147739	1	-0.613675	-0.729699	0.242085	1	1.70267	0.180423	-0.111315	1	-0.410452	-0.485047	-0.0428123
								2	0.364316	0.47696	0.0558227	2	2.53697	0.178844	-0.541383	2	-1.01604	0.66616	-0.0692074	2	-1.08081	-0.428205	-0.0750803	2	1.3891	-0.274393	0.206638	2	-0.827603	-0.632915	-0.431647
								3	-2.27814	1.04548	-0.226409	3	1.94139	0.399819	-0.113544	3	-0.125294	0.0782662	0.430135	3	-1.83283	0.0226726	-0.164656	3	2.1363	0.0784053	-0.294125	3	-0.029722	-0.415857	0.262311
								4	-0.34188	0.138329	0.714316	4	1.93903	0.302286	-0.378927	4	0.278958	-0.10646	0.435415	4	-2.71435	0.342631	-0.137426	4	1.93586	-0.341212	-0.265188	4	-1.11923	0.529168	0.127763
								5	1.32667	-0.0729158	0.342821	5	1.58534	-0.545289	0.374944	5	-0.514384	-0.211071	0.626369	5	-1.52242	0.448215	0.0260778	5	1.65163	0.287447	0.155173	5	-0.940465	-0.422083	-0.252876
								6	-0.907702	-0.228687	0.336508	6	2.03472	0.446917	-0.302525	6	-0.184194	-0.631092	0.303926	6	-1.62946	-0.0961459	-0.680593	6	1.68252	-0.0328418	0.172165	6	-1.63047	0.0198316	0.366187
								7	1.05144	-0.0618571	0.556574	7	2.33709	0.547946	-0.425032	7	-1.08312	0.0382452	0.0478342	7	0.30423	-0.437458	0.643476	7	1.2923	-0.0461117	0.368434	7	-1.47456	-0.782284	-1.34692
								8	-2.17104	0.572569	-0.304545	8	-0.361045	0.37242	0.156319	8	-0.303164	-0.316096	0.538798	8	-1.40045	-0.201638	-0.0523051	8	1.53327	-0.187701	0.0445853	8	-1.30766	-1.1107	-0.301388
								9	-0.242033	-0.386914	0.233095	9	1.84323	0.274208	-0.0552961	9	-1.70474	-0.467439	0.523958	9	-2.10893	0.97119	0.513776	9	1.77142	0.375924	-0.0702147	9	-0.848102	-0.791425	0.14195
								10	0.6062	1.0158	0.694695	10	-0.0127065	0.240423	0.135521	10	-0.756782	-0.795252	-0.0769947	10	-1.00158	-0.163792	0.182561	10	2.24328	0.598328	-0.316137	10	-2.10332	0.849087	0.771269
								11	-1.09512	0.731499	0.835565	11	1.77229	-0.290976	0.0266931	11	-1.24599	-0.060961	0.161286	11	-0.75968	0.0677973	0.14489	11	1.80418	0.674629	-0.118411	11	-1.92355	0.808366	0.837803
								12	-0.87196	0.546914	0.795275	12	1.51401	0.669304	0.141227	12	-0.251018	-0.354637	0.56405	12	-0.789849	0.404774	0.607188	12	1.76879	0.275501	-0.0219668	12	-2.17533	-0.154582	-0.320147
								13	-0.348837	-1.04721	0.372267	13	2.16661	0.821725	-0.398364	13	-1.01918	-0.481314	-0.175307	13	-3.95471	1.46332	0.0552275	13	1.55111	0.129842	0.214434	13	-3.49817	0.32893	-0.686204
								14	-0.194559	-0.283455	0.511321	14	1.25804	-0.401669	0.252289	14	-0.509041	0.0417591	0.234065	14	-0.256271	0.18142	0.859897	14	1.30716	-0.356205	0.0749379	14	-2.05706	-0.179208	-0.000455931
								15	0.0294847	-0.587619	0.507243	15	1.88219	-0.289992	0.0394608	15	-2.15039	0.157355	-0.507063	15	-2.20102	-0.207647	-0.674989	15	1.82335	0.231071	-0.314089	15	-3.21736	1.09809	0.477504
								16	0.680364	-0.583871	0.0131477	16	1.8383	-0.152233	0.0284202	16	-1.09136	-0.000982814	0.196241	16	-2.76624	-0.0157559	-0.835115	16	1.93227	-0.258146	0.0925481	16	-3.87758	0.724443	-0.717015
								17	-1.09702	-0.232607	-0.502245	17	1.958	0.0892439	-0.220158	17	-3.23072	1.78784	0.457213	17	-0.233625	-1.09278	0.164718	17	1.46189	-0.473372	0.332387	17	-2.04053	-0.565917	-0.864975
								18	1.76024	0.39401	-0.159282	18	1.86643	0.108312	-0.0643372	18	-0.872492	0.51442	0.285192	18	-1.11105	-0.227088	-0.239996	18	2.35009	0.192879	-0.328623	18	0.632743	0.115376	-0.488238
								19	0.567952	-0.523594	-0.0171031	19	1.71998	0.232928	0.0431292	19	-0.74956	1.14427	1.02731	19	-2.50419	-0.265878	-0.455252	19	1.80071	0.341627	0.0159307	19	-1.64121	0.508162	-0.313458
								20	-0.215652	-0.424896	-0.247825	20	-0.103799	-0.0253365	-0.0116361	20	-0.296562	-0.169435	0.60257	20	-1.89357	0.200012	-0.547579	20	2.13109	0.421287	-0.167149	20	-0.0791337	0.383746	0.69406
								21	-0.546701	-0.347039	0.111776	21	2.39463	0.377768	-0.469307	21	-0.21863	0.264172	0.0885445	21	-0.492805	-0.425001	-0.162527	21	2.26153	0.24012	-0.234379	21	-0.389762	-0.788431	-0.065321
								22	-2.67114	0.409088	-1.49609	22	1.9639	0.0886091	-0.23219	22	0.199731	-0.295983	0.359153	22	-0.372947	-0.626115	-0.125227	22	1.44191	-0.632605	0.42248	22	-1.11229	-0.152694	0.0982639
								23	-0.618541	-0.0443749	0.0397154	23	1.11776	0.987332	-0.124175	23	0.117638	0.110517	-0.255047	23	0.587125	-0.796175	0.354963	23	1.44404	-0.582329	0.431559	23	-1.30518	-0.0113572	-0.787372
								24	0.718179	-0.395065	0.179478	24	2.00524	0.651533	-0.507584	24	1.24471	0.660032	0.213851	24	-0.832939	-0.269	0.0553198	24	1.38989	-0.44017	0.166556	24	0.220039	-0.0209395	0.090835
								25	-1.06916	-0.226379	-0.94281	25	1.76933	0.12965	-0.271484	25	0.364538	-0.585157	0.35229	25	-1.58399	-0.680852	-0.0489406	25	2.49007	0.114884	-0.404853	25	-1.82021	0.926247	0.618507
								26	0.104277	-1.00308	1.21263	26	2.08541	0.164642	-0.238755	26	-0.615088	-0.644348	0.0608341	26	-1.74905	-0.523436	-0.430398	26	2.06371	0.119102	-0.14617	26	-0.0667435	-1.01691	0.258772
								27	-0.693144	-0.41881	0.0870858	27	1.95157	0.336442	-0.299811	27	0.0229805	-0.468278	0.0905267	27	0.180612	-0.792248	0.526015	27	2.22717	0.171095	-0.224817	27	-1.36164	-0.708712	0.432679
								28	0.335208	0.00956103	0.102611	28	2.84771	0.531785	-0.644	28	0.504265	-0.574336	-0.0707867	28	-1.13791	-0.138898	0.216385	28	1.86489	0.110523	0.102743	28	-1.05784	-0.77679	0.172955
																29	-1.70819	-0.189334	-1.35065					29	2.49728	0.380428	-0.486822	29	-1.24787	-0.194932	-0.693699
																30	-0.920296	-0.76952	-0.531993					30	2.54316	0.468798	-0.435498	30	-1.08068	-0.443846	-0.0669858
																31	-1.65399	0.105833	-0.00253025					31	2.81256	0.612616	-0.688947	31	-1.52246	-0.288975	-0.266596
																32	-1.86947	0.04533	-0.437055					32	2.56163	0.303621	-0.509912	32	-2.39255	0.777199	0.266759
