# Supplementary material for: Pseudomonas putida mediates bacterial killing, biofilm invasion and biocontrol with a type IVB secretion system
Source: Nat Microbiol. 2022 Sep 19;7(10):1547–57. doi: 10.1038/s41564-022-01209-6 (PMC9519443; doi:10.1038/s41564-022-01209-6)
Supplement: Source Data Fig. 6 — Statistical source data. [file 41564_2022_1209_MOESM12_ESM.xlsx]

## Sheet: Tabelle1
b																														Bar graph
Uninjured seedlings		Control - Leaf area (mm2)							Ralstonia OD=0.1 - Leaf area (mm2)							Ralstonia OD=0.01 - Leaf area (mm2)							Ralstonia OD=0.001 - Leaf area (mm2)							Leaf area (mm2) 20 days after infecion (dai)
		2	6	10	13	17	20		2	6	10	13	17	20		2	6	10	13	17	20		2	6	10	13	17	20		Control	Ralstonia OD=0.1	Ralstonia OD=0.01	Ralstonia OD=0.001
		54.825	150.437	316.726	506.253	912.83	1210.13		40.71	108.139	225.979	413.327	728.667	1038.78		58.336	165.837	356.735	650.447	1323.24	1862.81		50.457	156.58	304.456	461.308	792.328	1107		1210.13	1038.78	1862.81	1107
		45.646	132.694	270.013	467.957	825.766	882.677		43.645	74.327	129.868	228.066	384.35	593.551		51.827	101.132	137.319	183.883	244.353	287.266		29.678	70.045	74.21	75.783	91.93	110.771		882.677	593.551	287.266	110.771
		57.791	178.838	342.098	582.823	1095.76	1565.36		20.764	60.391	108.653	194.97	392.073	528.247		54.895	138.603	237.252	368.024	857.749	1434.49		24.843	82.525	148.257	233.469	383.291	518.142		1565.36	528.247	1434.49	518.142
		42.594	87.298	149.628	255.12	460.608	720.733		41.006	48.495	54.381	90.311	178.262	266.728		44.595	89.205	125.072	211.677	402.887	651		35.26	106.831	189.123	293.712	469.358	619.889		720.733	266.728	651	619.889
		55.619	165.175	331.611	551.37	889.591	1172.75		42.539	90.521	212.222	393.015	694.138	1141.13		48.534	113.27	235.929	431.506	883.222	1364.35		29.585	68.667	102.868	161.734	268.915	410.182		1172.75	1141.13	1364.35	410.182
		51.438	134.742	265.295	483.948	858.083	1206.01		27.389	45.825	69.71	142.084	279.247	401.143		52.31	128.194	254.536	436.154	1016.31	1620.96		36.311	96.399	224.142	363.321	533.121	737.394		1206.01	401.143	1620.96	737.394
		30.931	78.103	141.764	241.643	444.679	618.931		33.345	68.753	139.071	259.386	467.49	668.89		41.138	78.103	119.833	202.989	453.118	710.846		54.942	137.568	296.11	433.6	720.57	886.305		618.931	668.89	710.846	886.305
		51.298	113.916	205.464	335.021	599.772	953.735		33.181	22.858	1.635	1.409	2.063	2.336		9.864	71.408	103.164	202.67	480.748	904.554		37.199	97.933	201.704	328.925	505.008	666.508		953.735	2.336	904.554	666.508
		22.959	64.463	138.853	245.131	470.238	732.637		24.547	41.878	60.5	68.994	101.553	107.89		27.7	71.618	155.755	301.443	603.719	887.357		61.536	179.298	359.615	575.037	845.977	1126.13		732.637	107.89	887.357	1126.13
		53.766	151.722	297.885	494.139	772.608	1061.94		27.646	61.271	144.061	266.557	479.012	691.655		47.771	120.316	239.868	406.468	648.944	1183.53		48.604	146.077	258.771	366.895	648.244	954.412		1061.94	691.655	1183.53	954.412
		46.72	127.603	261.325	482.516	862.583	1271.43		47.265	85.663	181.89	377.95	628.064	995.145		58.99	141.772	252.605	448.182	998.197	1663.19		56.872	181.127	358.603	555.076	884.725	1281.59		1271.43	995.145	1663.19	1281.59
		50.535	104.083	194.043	368.234	723.941	1049.02		46.658	91.338	219.143	394.478	784.979	1114.63		47.802	110.708	229.202	429.762	841.757	1232.52		44.704	122.978	245.871	399.36	659.634	832.407		1049.02	1114.63	1232.52	832.407
		43.396	94.336	171.045	329.93	693.78	1043.61		36.405	36.568	23.364	28.611	42.244	47.678		36.148	92.35	218.357	429.007	867.955	1278.66		49.694	130.95	249.327	387.736	606.584	858.776		1043.61	47.678	1278.66	858.776
		37.471	61.481	125.275	214.013	413.117	645.083		3.114	41.963	12.737	23.629	81.77	161.788		57.752	133.208	200.848	285.428	512.373	784.036		50.839	138.65	272.543	397.818	600.807	835.833		645.083	161.788	784.036	835.833
		37.214	103.997	208.135	386.849	625.292	962.392		11.888	52.715	107.439	225.707	497.884	659.299		53.735	149.752	321.584	589.869	1139.66	1709.39		41.924	137.405	260.204	394.307	663.604	924.252		962.392	659.299	1709.39	924.252
		54.264	133.784	240.756	421.782	803.329	1132.01		41.379	97.006	206.99	391.349	806.544	1267.04		52.326	148.678	311.159	590.281	1086.56	1591.87		52.692	130.071	273.314	442.678	697.401	991.05		1132.01	1267.04	1591.87	991.05
		35.688	104.939	155.638	270.278	504.805	748.994		45.327	93.238	199.47	304.23	657.415	1020.2		50.831	130.141	260.071	495.922	1111.4	1672.97		37.44	88.738	182.451	281.364	519.224	750.201		748.994	1020.2	1672.97	750.201
		3.457	6.773	49.297	120.425	270.776	489.126		42.508	115.746	264.937	488.285	1074.6	1745.95		48.526	123.165	203.028	327.469	520.353	804.582		48.783	130.211	243.473	410.976	657.921	865.02		489.126	1745.95	804.582	865.02
		29.429	54.529	60.718	85.375	159.959	252.745		39.09	58.056	87.944	128.257	241.659	363.804		55.65	185.596	346.699	620.419	1344.32	2117.53		49.974	140.464	268.986	447.863	684.819	851.147		252.745	363.804	2117.53	851.147
c
Injured seedlings																														Bar graph
		Control - Leaf area (mm2)							Ralstonia OD=0.1 - Leaf area (mm2)							Ralstonia OD=0.01 - Leaf area (mm2)							Ralstonia OD=0.001 - Leaf area (mm2)							Leaf area (mm2) 20 days after infecion (dai)
	dai	2	6	10	13	17	20		2	6	10	13	17	20		2	6	10	13	17	20		2	6	10	13	17	20		Control	Ralstonia OD=0.1	Ralstonia OD=0.01	Ralstonia OD=0.001
		41.255	150.271	261.942	438.481	805.7	1354.9		33.036	115.33	242.084	446.724	810.1	1352.16		30.606	33.574	41.288	52.514	54.329	53.815		44.071	95.982	152.248	284.945	678.489	1031.22		1354.9	1352.16	53.815	1031.22
		31.967	138.871	251.626	447.545	790.513	1310.2		24.673	81.146	150.702	293.638	636.902	1039.09		42.912	128.861	306.769	615.955	1162.28	1733.61		23.985	55.145	90.937	170.713	408.007	644.603		1310.2	1039.09	1733.61	644.603
		34.255	122.585	213.186	366.51	691.582	1260.14		44.818	101.842	194.635	299.609	516.183	753.691		49.318	149.211	337.669	666.955	1262.21	1738.74		16.904	49.634	40.259	50.548	39.923	49.401		1260.14	753.691	1738.74	49.401
		46.389	153.787	274.33	497.417	870.44	1591.06		22.911	29.831	29.576	13.568	4.951	6.202		49.531	127.737	193.946	242.125	306.35	462.871		40.319	70.833	70.35	79.475	114.688	130.997		1591.06	6.202	462.871	130.997
		48.302	177.081	333.841	534.192	951.602	1607.62		59.335	195.464	407.007	809.662	1641.21	2569.09		41.891	88.557	126.929	151.79	140.763	218.219		41.035	78.276	117.655	222.589	522.411	869.616		1607.62	2569.09	218.219	869.616
		35.085	143.256	254.775	396.445	772.457	1918.73		1.555	2.121	6.25	7.98	20.95	20.615		62.667	174.278	306.086	447.524	733.965	1109.33		43.226	53.739	70.315	102.838	252.603	389.223		1918.73	20.615	1109.33	389.223
		41.717	124.737	213.807	367.761	745.265	1311.93		23.884	26.873	22.832	13.146	6.457	10.969		40.025	72.534	120.265	162.472	207.985	268.852		40.742	88.134	139.398	262.512	704.673	988.427		1311.93	10.969	268.852	988.427
		39.373	144.842	292.371	515.378	923.677	1564.61		6.569	19.475	19.069	21.197	23.19	9.391		8.125	5.047	7.596	7.06	6.605	5.929		40.897	97.336	175.862	349.714	776.937	1190.14		1564.61	9.391	5.929	1190.14
		28.643	93.335	166.829	303.261	585.419	1056.06		35.371	7.677	4.743	11.511	14.86	14.031		23.7	31.672	60.853	110.671	282.209	448.751		21.009	42.165	73.601	153.602	355.372	524.455		1056.06	14.031	448.751	524.455
		35.89	137.859	253.954	475.989	844.324	1473.53		35.244	79.209	115.832	209.774	495.026	764.589		25.809	52.029	79.205	106.094	147.36	191.719		47.883	105.133	162.865	301.728	614.219	933.023		1473.53	764.589	191.719	933.023
		43.702	131.027	214.812	398.095	795.041	1401.81		24.498	18.24	5.748	4.584	9.574	12.412		43.162	78.83	110.458	123.527	139.051	180.494		37.482	71.135	118.569	228.773	582.903	961.544		1401.81	12.412	180.494	961.544
		42.315	146.038	269.26	467.897	837.269	1473.7		43.981	91.255	125.558	194.739	375.143	553.316		49.642	126.525	277.815	544.861	1040.32	1551.26		47.918	91.687	166.858	318.201	737.998	1151.44		1473.7	553.316	1551.26	1151.44
		37.596	127.974	236.304	488.353	862.843	1393.18		33.96	57.852	56.441	26.865	14.062	3.85		38.306	36.058	47.43	53.631	70.837	80.88		29.522	45.304	50.436	66.443	103.39	130.187		1393.18	3.85	80.88	130.187
		35.244	119.037	237.07	433.793	797.074	1383.11		29.68	63.656	99.035	112.962	183.737	304.496		22.775	7.097	7.942	9.558	10.932	11.167		32.23	53.489	67.133	92.135	167.893	253.439		1383.11	304.496	11.167	253.439
		55.102	213.202	377.695	616.972	1118.28	1815.7		37.683	52.344	66.924	72.154	37.444	18.678		55.886	165.984	350.386	611.649	1137.58	1762.88		44.632	78.612	102.752	168.971	421.582	703.37		1815.7	18.678	1762.88	703.37
		50.151	169.651	322.329	565.115	1016.22	1667.95		57.406	111.089	143.814	204.345	446.277	736.48		33.927	42.883	32.766	46.189	45.16	40.275		31.816	39.5	20.259	25.692	24.709	22.682		1667.95	736.48	40.275	22.682
		49.769	174.33	321.046	587.636	1108.32	1824.23		44.332	130.525	246.763	442.642	883.777	1382.41		51.39	130.992	302.662	549.114	1114.52	1617.55		50.6	106.685	176.207	284.444	697.23	943.226		1824.23	1382.41	1617.55	943.226
		32.773	117.164	243.304	502.519	982.661	1802.26		48.063	50.143	15.952	13.847	9.192	13.616		42.346	129.441	294.235	572.051	1148.18	1791.52		47.133	96.732	140.484	269.231	662.085	1097.56		1802.26	13.616	1791.52	1097.56
		51.475	150.566	245.185	405.851	608.06	977.607		33.092	15.617	8.929	10.587	16.893	19.746		35.918	70.521	126.15	198.846	371.53	503.991		30.427	42.355	56.068	89.807	243.728	440.358		977.607	19.746	503.991	440.358
e
	Control - Leaf area (mm2)									Ralstonia - Leaf area (mm2)									IsoF - Leaf area (mm2)									Isof + Ralstonia - Leaf area (mm2)									ΔT4B - Leaf area (mm2)									ΔT4B + Ralstonia - Leaf area (mm2)
dai	1	3	6	8	10	13	16	22		1	3	6	8	10	13	16	22		1	3	6	8	10	13	16	22		1	3	6	8	10	13	16	22		1	3	6	8	10	13	16	22		1	3	6	8
	24.331	48.741	105.358	164.043	259.425	433.532	834.049	1840.13		1.059	0.233	0.209	54.531	79.054	155.663	374.077	1134.4		26.488	83.024	136.264	229.914	368.704	692.757	1298.37	2407.62		1.668	6.391	15.718	45.774	123.345	230.867	623.39	1959.34		9.447	51.845	89.472	144.628	245.022	439.739	780.576	1783		26.103		124.051	90.338
	24.964	51.388	106.657	171.196	267.917	484.094	887.538	1882.49		19.744	38.453	39.792	40.097	33.216	14.09	12.879	1.227		12.831	32.278	52.679	65.189	97.844	170.33	346.194	994.965		19.663	27.177	58.092	89.111	153.426	668.053	617.8	1713.17		18.99	46.32	81.476	134.155	234.798	467.574	860.713	2143.45		20.946		68.012	107.098
	21.716	30.987	71.011	108.574	170.916	305.56	614.609	1657.57		19.583	22.663	41.235	56.881	56.6	68.798	94.339	158.053		30.987	93.786	149.873	259.561	427.55	877.017	1514.96	3049.32		23.056	53.778	103.225	142.399	194.348	211.151	210.956	629.284		7.53	2.021	0.217	0.128	0.152	0.297	0.369	1.588		26.359		47.033	67.98
	20.024	33.777	68.373	113.112	170.836	317.95	632.7	1671.71		19.463	40.465	43.922	82.759	89.375	175.599	308.062	404.655		10.409	39.503	74.131	131.429	215.664	472.859	950.313	2430.9		11.909	56.769	100.634	166.441	270.147	385.474	825.172	2152.85		17.009	57.691	94.596	151.445	241.365	452.522	796.856	1712.34		12.943		54.203	79.896
	21.837	46.167	85.839	134.275	200.266	343.644	644.761	1507.17		1.941	2.021	0.722	0.93	4.948	3.545	10.457	0.69		7.65	23.465	36.889	62.968	92.407	171.22	373.668	838.179		24.868	38.749	86.841	138.462	229.826	48.5146	652.805	1259.14		18.725	33.505	56.689	93.481	166.176	303.515	616.212	1477.21		24.331		24.964	24.507
	17.161	71.516	55.518	78.629	126.834	245.896	530.967	1523.75		2.622	14.932	17.081	48.918	16.472	2.446	0.786	1.219		22.342	53.826	85.518	140.298	225.367	423.773	759.846	1776.96		18.436	63.77	121.805	185.615	301.005	226.493	1093.46	2529.93		10.746	53.184	85.831	117.25	197.099	376.306	682.837	1573.53		17.667		42.206	56.231
	19.591	30.377	53.16	84.131	125.334	228.992	466.452	1319.6		26.768	57.683	71.019	112.928	128.012	194.99	291.59	592.395		4.683	21.957	40.923	65.253	94.259	242.079	516.805	1487.13		29.479	76.657	132.607	202.287	278.078	462.509	444.856	1025.45		13.505	22.173	37.779	76.32	139.624	279.185	508.04	1561.36		11.187		47.619	78.942
	28.092	63.721	117.523	182.905	275.175	486.468	909.142	1898.7		17.667	45.862	58.132	91.091	98.982	106.184	114.492	97.515		23.649	88.501	132.206	205.904	344.678	671.666	1076.87	2592.87		29.295	82.382	124.115	187.612	286.354	44.6899	1050.76	2819.25		22.486	43.689	71.348	119.44	192.087	382.778	730.889	2013.03		12.951		21.267	22.566
	22.262	18.757	23.673	29.383	54.251	114.171	323.195	783.985		18.797	18.549	16.969	19.262	16.456	15.654	12.63	17.971		30.65	93.626	139.223	222.817	370.14	736.831	1275.13	2841.32		24.202	66.167	116.898	186.056	312.545	566.348	1062.87	2663.47		20.497	25.542	31.7	63.104	122.768	248.013	429.643	1171.24		16.215		56.36	83.513
	26.408	36.696	80.073	127.275	213.763	391.68	775.219	1658.93		20.778	84.556	144.701	197.668	312.425	584.279	1054.58	2120.17		17.306	68.028	114.748	204.557	314.83	617.367	1165.45	2954.17		11.187	24.708	40.048	73.417	129.416	73.1519	457.558	1430.35		20.225	55.526	93.553	153.674	270.668	477.037	877.963	2011.16		23.793		29.014	39.014
	18.348	34.491	67.603	106.962	169.448	302.649	648.274	1918.57		20.225	42.51	57.154	70.939	106.954	180.884	358.071	988.974		25.493	74.772	116.416	168.951	266.53	509.708	932.51	1990.3		28.99	62.382	111.412	134.853	180.29	898.447	395.601	731.241		20.57	68.902	113.722	187.516	321.936	609.949	1105.69	2677.23		32.069		111.14	157.596
	27.883	56.985	100.699	150.178	231.67	406.62	796.11	1927.55		20.104	59.993	81.147	74.604	91.877	57.226	54.307	31.604		20.658	67.242	100.739	159.312	252.376	475.682	883.889	2076.55		4.178	5.18	22.141	33.312	68.926	408.329	402.129	1323.8		25.493	85.478	139.592	238.061	391.19	744.521	1260.68	3182.27		14.371		46.873	69.969
	38.613	49.495	89.279	145.631	233.771	417.333	811.443	2060.87		19.744	31.011	50.834	91.557	126	250.764	545.45	1695.39		21.893	64.692	105.879	165.158	253.354	469.804	836.808	1801.41		1.836	6.191	22.254	50.899	88.285	496.077	217.019	542.788		22.502	53.786	102.375	166.305	272.087	551.817	1101.69	2871.49		19.519		65.285	89.848
	32.983	72.158	129.303	203.378	310.909	602.227	1132.42	2425.08		26.496	60.955	59.431	73.385	75.598	105.013	151.308	192.247		2.951	16.576	20.401	38.749	63.665	141.252	309.401	1048.2		22.47	58.076	72.695	116.007	145.911	218.585	67.402	82.848		22.622	78.942	131.966	202.752	353.564	659.324	1199.69	2452.3		18.412		63.89	76.801
	30.522	58.405	111.412	178.406	275.263	480.63	906.624	2109.26		20.313	31.628	10.064	19.022	35.357	36.985	34.772	7.827		26.688	81.043	132.688	219.433	324.734	559.612	1026.65	2370.64		3.601	35.421	60.009	89.063	133.778	182.064	530.55	1184.33		21.532	48.653	82.615	141.733	236.979	478.168	1009.95	2342.94		25.397		43.232	49.511
	11.588	0.096	0.04	0	0	0	0	0		17.939	40.024	87.29	137.082	204.228	370.276	619.709	1445.99		34.668	94.724	165.334	270.893	414.045	696.149	1092.83	1995.41		18.14	42.334	81.564	135.502	227.596	322.194	731.097	1524.1		27.386	81.003	124.564	171.95	281.646	553.028	1003.53	2407.25		15.277		56.384	67.322
	20.922	78.918	124.123	215.92	341.823	621.77	1125.12	2449.89		19.535	10.962	15.148	15.317	15.453	16.391	31.716	129.472		16.728	47.394	74.483	106.537	183.755	373.035	714.176	1693.06		9.623	27.803	38.597	37.635	73.698	78.8652	284.02	833.191		19.126	65.398	105.63	162.375	264.726	489.194	849.542	1839.34		13.577		17.787	21.035
	20.345	14.339	20.449	34.852	61.252	125.534	306.859	905.742		20.177	66.721	112.158	176.321	176.85	172.544	217.067	380.42		19.984	81.436	121.701	180.491	276.033	582.235	1135.38	2751.06		24.483	48.581	82.527	118.718	176.016	84.5937	559.7	1685.37		19.655	39.912	67.434	106.096	177.7	368.656	731.514	2123.13		26.239		22.927	31.099
	38.124	18.998	32.021	51.709	84.564	173.811	377.806	987.146		19.278	21.821	11.893	15.413	11.003	5.958	4.05	0.489		6.953	5.662	13.785	21.989	37.675	89.824	200.724	582.411		5.309	10.008	9.222	12.534	29.583	600.508	215.447	761.226		11.219	25.959	58.461	96.954	148.197	274.517	587.559	1641.96		16.159		65.39	100.771
	7.177	15.124	32.599	57.138	89.207	166.561	351.118	973.016		17.987	51.051	69.439	107.459	134.003	254.613	437.718	1025.65		13.705	15.197	16.736	22.679	39.848	97.034	210.82	675.026		26.865	78.549	117.491	136.705	198.029	364.72	525.787	821.659		13.408	20.409	20.858	17.843	43	95.438	255.904	805.468		21.38		93.473	105.462
f									g
										Recovery of CFU from the root surface
	Leaf area (mm2) - 20 days after infection									Total CFU/ml in co-inoculated plants			Total CFU/ml in co-inoculated plants
Plant #	Control	Ralstonia	IsoF	IsoF + Ralstonia	ΔT4B	ΔT4B + Ralstonia				Plant #	IsoF	Ralstonia	Plant #	ΔT4B	Ralstonia
1	1840.13	1134.4	2407.62	1959.34	1783	238.871				1	2700000	200000	1	950000	700000
2	1882.49	1.227	994.965	1713.17	2143.45	1476.54				2	1500000	17000000	2	800000	400000
3	1657.57	158.053	3049.32	629.284	1.588	193.049				3	1550000	30000	3	385000	10000000
4	1671.71	404.655	2430.9	2152.85	1712.34	932.879				4	610000	100000	4	215000	24500000
5	1507.17	0.69	838.179	1259.14	1477.21	35.277				5	2250000	2000000	5	1250000	55000000
6	1523.75	1.219	1776.96	2529.93	1573.53	555.201				6	2250000	100000	6	410000	1000000
7	1319.6	592.395	1487.13	1025.45	1561.36	1173.94				7	1550000	100000	7	140000	100000
8	1898.7	97.515	2592.87	2819.25	2013.03	25.59				8	1900000	90000000	8	232000	100000
9	783.985	17.971	2841.32	2663.47	1171.24	1660.98				9	1200000	1250000	9	735000	8000000
10	1658.93	2120.17	2954.17	1430.35	2011.16	54.379				10	1000000	16500000	10	175000	10000
11	1918.57	988.974	1990.3	731.241	2677.23	1649.85				11	3200000	1000000	11	58000	7000000
12	1927.55	31.604	2076.55	1323.8	3182.27	980.618				12	680000	20000	12	230000	8000000
13	2060.87	1695.39	1801.41	542.788	2871.49	1303.76				13	940000	1650000	13	500000	200000
14	2425.08	192.247	1048.2	82.848	2452.3	220.01				14	160000	15000000	14	215000	56500000
15	2109.26	7.827	2370.64	1184.33	2342.94	200.828				15	1300000	10000	15	440000	24000000
16		1445.99	1995.41	1524.1	2407.25	947.763				16	1850000	500000	16	550000	900000
17	2449.89	129.472	1693.06	833.191	1839.34	48.228				17	1606667	13500000	17	1250000	300000
18	905.742	380.42	2751.06	1685.37	2123.13	76.817				18	450000	400000	18	853333	9000000
19	987.146	0.489	582.411	761.226	1641.96	1399.46				19	790000	5750000	19	175000	5000000
20	973.016	1025.65	675.026	821.659	805.468	760.817				20	635000	500000	20	580000	5000000
21	1301.74	5.364	1204.68	701.843	1264	242.953				21	1300000	40000	21	1300000	20000
22	1136.36	484.327	1103.85	1134.17	1323.52	93.774				22	3100000	20000	22	1033333	30000000
23	1877.37	11.691	854.369	27.355	570.901	491.131				23	4000000	10000000	23	4000000	6000000
24	680.637	28.378	1127.09	403.267	1210.41	553.181				24	1750000	34000000	24	1750000	1050000
25	818.314	44.151	1403.15	283.499	1448.67	151.871				25	1000000	9000000	25	1000000	8750000
26	1690.62	26.54	1416.21	228.213	1648.03	14.392				26	660000	10000	26	800000	12000000
27	1186.91	22.388	1220.55	108.733	985.679	71.615				27	655000	13000000	27	250000	17000000
28	1207.25	6.059	729.178	825.733	1356.17	1325.34				28	8650000	300000	28	5766667	60000
29	1206.12	569.252	1504	137.27	998.224	1069.25				29	1300000	4000000	29	1300000	700000
30	1230.3	555.853	912.048	556.478	1198.57	282.922				30	5100000	6000000	30	2550000	200000
31	1592.58	248.784	943.833	818.433	1406.81	0.983				31	3650000	950000	31	3650000	500000
32	1354.29	674.518	660.682	2268.89	750.791	395.728				32	8900000	40000	32	2400000	4000000
33	1391.69	4.976	652.587	64.106	664.536	117.941				33	820000	4000000	33	315000	19000000
34	1297.7	95.483	747.752	1100.53	1028.78	2.98				34	4850000	18000000	34	495000	100000
35	595.832	130.694	655.1	791.903	724.976	121.675				35	5950000	13000000	35	355000	11500000
36	1320.12	29.252	831.435	898.361	288.177	246.211				36	7550000	445000	36	1055000	2000000
37	778.354	108.822	852.413	1072.39	1095.79	27.941				37	5700000	2200000	37	500000	1300000
38	791.654	244.552	31.586	911.015	170.743	758.41				38	2600000	17000000	38	2400000	2900000
39	1602.62	42.75	379.786	259.342	795.826	331.265				39	3900000	15500000	39	1055000	2200000
40	1322.16	118.616	548.711	635.662	1510.01	918.723				40	2200000	21500000	40	3750000	200000
41	678.601	49.594	109.637	1005.01	815.364	90.427				41	3700000	26000000	41	600000	88000000
[truncated: 4 more columns]
