# Supplementary material for: Pseudomonas putida mediates bacterial killing, biofilm invasion and biocontrol with a type IVB secretion system
Source: Nat Microbiol. 2022 Sep 19;7(10):1547–57. doi: 10.1038/s41564-022-01209-6 (PMC9519443; doi:10.1038/s41564-022-01209-6)
Supplement: Source Data Extended Data Fig. 1 — Statistical source data. [file 41564_2022_1209_MOESM13_ESM.xlsx]

## Sheet: Tabelle1
b
Inoculation of strains separated by a filter
	Total CFUs recovered of IsoF				Total CFUs recovered of KT2442
IsoF 1st	800000000	1400000000	2000000000	3000000000	260000000	1600000000	1200000000	300000000
KT2442 1st	710000000	500000000	900000000	200000000	290000000	200000000	800000000	1500000000
