# Supplementary material for: Pseudomonas putida mediates bacterial killing, biofilm invasion and biocontrol with a type IVB secretion system
Source: Nat Microbiol. 2022 Sep 19;7(10):1547–57. doi: 10.1038/s41564-022-01209-6 (PMC9519443; doi:10.1038/s41564-022-01209-6)
Supplement: Source Data Extended Data Fig. 2 — Statistical source data. [file 41564_2022_1209_MOESM14_ESM.xlsx]

## Sheet: Tabelle1
Contact dependent killing assay - Recovery of CFU/ml
	Total CFU/ml recovery rival strain			Total CFU/ml IsoF and mutants
	KT2442			Competitors
IsoF	50000	4000	8700	980000000	2000000000	1900000000
ΔT4B	590000000	59000000	125000000	1100000000	1100000000	2550000000
ΔdotHGF	356666700	1000000000	1666667000	800000000	4000000000	1400000000
Δ23	123333300	2000000000	166666700	260000000	2000000000	2500000000
ΔdotD	356666700	4000000000	153333300	200000000	5000000000	900000000
Δ23-trbN-dotD	263333300	4000000000	173333300	300000000	2000000000	1300000000
