# Supplementary material for: Pseudomonas putida mediates bacterial killing, biofilm invasion and biocontrol with a type IVB secretion system
Source: Nat Microbiol. 2022 Sep 19;7(10):1547–57. doi: 10.1038/s41564-022-01209-6 (PMC9519443; doi:10.1038/s41564-022-01209-6)
Supplement: Source Data Extended Data Fig. 5 — Statistical source data. [file 41564_2022_1209_MOESM15_ESM.xlsx]

## Sheet: Tabelle1
	Contact dependent killing assay - Recovery of CFU/ml
	Total CFU/ml IsoF			Total CFU/ml competitor
ΔdotHGF	500000000	400000000	345000000	550000000	535000000	283333333
Δ23-trbN-dotD	400000000	360000000	600000000	700000000	507000000	550000000
