# Supplementary material for: Pseudomonas putida mediates bacterial killing, biofilm invasion and biocontrol with a type IVB secretion system
Source: Nat Microbiol. 2022 Sep 19;7(10):1547–57. doi: 10.1038/s41564-022-01209-6 (PMC9519443; doi:10.1038/s41564-022-01209-6)
Supplement: Source Data Extended Data Fig. 8 — Statistical source data. [file 41564_2022_1209_MOESM17_ESM.xlsx]

## Sheet: Tabelle1
										Relative Biofilm volume
	Time (h)	Biofilm volume KT2442 (µm^3)							Time (h)	KT2442
	24	11516.7	17957.1	9657.22	4411.75				24	0.164524	0.25653	0.13796	0.044118
	48	31874.5	33896.2	32833.8	30533.8				48	0.45535	0.484231	0.469055	0.305338
	72	37042.9	51561.8	53402.8	53383.8				72	0.529184	0.736597	0.762897	0.533838
	96	56962.9	64835.9	64398.5	74871.9				96	0.813756	0.926227	0.919979	0.748719
	120	97773.5	90793.5	80980.3	98812				120	0.977735	0.907935	0.809803	0.98812
		Biofilm volume (µm^3)
	Time (h)	IsoF			∆dotHGF		∆23-trbN-dotD
	24	21219.4	24042	23202.3	27019	26191	26191	31125.5
	48	42316.7	34995.9	34617.4	25273.5	17108.9	17108.9	22210.9
	72	41835.5	39595.2	37994.1	42366.1	30937.2	30937.2	34629
	96	67731.3	71684.7	77589	52865.8	60419.4	60419.4	67408.1
		Relative Biofilm volume
	Time (h)	IsoF			∆dotHGF		∆23-trbN-dotD
	24	0.265243	0.300524	0.290028	0.337738	0.327388	0.213861	0.277636
	48	0.528958	0.437449	0.432718	0.315919	0.213861	0.327388	0.389069
	72	0.522944	0.494941	0.474926	0.529576	0.386715	0.386715	0.432862
	96	0.846642	0.896058	0.969863	0.660823	0.755243	0.755243	0.842602
