# Supplementary material for: Pseudomonas putida mediates bacterial killing, biofilm invasion and biocontrol with a type IVB secretion system
Source: Nat Microbiol. 2022 Sep 19;7(10):1547–57. doi: 10.1038/s41564-022-01209-6 (PMC9519443; doi:10.1038/s41564-022-01209-6)
Supplement: Source Data Extended Data Fig. 9 — Statistical source data. [file 41564_2022_1209_MOESM18_ESM.xlsx]

## Sheet: Tabelle1
root weight (mg)							leaf area (mm^2)							Chlorophyl content (Greendex)
Control	Ralstonia	IsoF	IsoF vs Ralstonia	T4BSS	T4BSS vs Ralstonia		Control	Ralstonia	IsoF	IsoF vs Ralstonia	T4BSS	T4BSS vs Ralstonia		Control	Ralstonia	IsoF	IsoF vs Ralstonia	T4BSS	T4BSS vs Ralstonia
79.428	15.3583	52.8683	23.938	109.348	18.298		582.265	52.39	235.092	196.528	513.703	35.32	1	1.12528	0.405707	0.783882	1.01718	1.10117	0.178041
57.468	13.8683	58.0683	35.778	46.768	13.698		379.226	49.211	280.879	153.119	108.433	57.441	2	1.08259	0.58079	0.757746	0.876948	0.853429	0.630578
96.838	6.91833	40.4183	27.819	54.148	6.238		402.893	37.774	150.782	138.783	474.541	25.961	3	1.10801	0.32915	0.790467	0.894629	1.01569	0.481676
90.638	2.59833	32.2583	16.268	63.388	9.028		613.13	59.098	117.286	140.94	541.063	28.901	4	1.11121	0.439391	0.759667	0.721053	1.04905	0.462703
44.798	19.6383	41.8183	41.008	20.288	9.858		489.372	22.726	166.353	355.785	212.289	44.45	5	1.02693	0.432325	0.931138	0.868914	0.977764	0.365969
25.148	13.9883	28.3783	17.888	43.088	12.408		194.455	23.272	183.238	49.531	325.045	33.322	6	0.534309	0.486526	0.907712	0.351988	0.907032	0.399051
61.608	20.0383	49.1783	18.488	58.508	17.088		368.817	34.32	283.115	153.606	475.747	31.188	7	0.850764	0.578492	0.896063	0.723994	1.10508	0.415367
46.788	12.3883	36.7883	28.428	57.998	35.358		109.467	54.651	159.98	249.691	424.887	204.334	8	0.76613	0.519742	0.903854	0.798637	0.91254	0.743298
31.2883	18.0583	51.8083	40.2983	31.7083	10.5983		243.084	38.007	288.94	70.136	230.597	42.456	9	0.869072	0.365934	1.15135	0.575773	0.984749	0.45681
31.3783	14.1483	30.2083	38.3583	40.4683	1.84833		329.941	22.24	283.226	146.102	305.663	30.54	10	0.906907	0.216976	0.974252	0.589419	0.961023	0.212919
29.7583	22.3283	50.3483	79.2583	56.8983	16.0183		170.963	35.958	285.458	405.873	375.881	27.764	11	0.839192	0.301052	0.955467	0.869084	0.988119	0.328594
58.4283	16.7383	35.6583	46.1183	73.5683	12.5783		268.39	34.053	152.917	134.472	445.597	61.883	12	0.826096	0.390918	0.905941	0.854204	1.0754	0.308938
37.575	18.668	38.108	18.9783	61.4483	8.00833		314.706	27.094	313.262	34.828	317.962	15.824	13	0.912639	0.484546	0.946544	0.574176	0.890227	0.62123
57.965	12.618	43.288	44.4783	48.7783	14.3283		293.372	73.883	209.361	236.874	422.536	41.662	14	1.03108	0.589789	0.830368	0.956031	0.90431	0.278854
30.705	13.288	60.798	24.1083	27.8183	11.3683		501.284	65.474	443.508	33.118	95.272	27.986	15	0.907536	0.349051	0.96661	0.646012	0.843515	0.19568
30.305	6.508	49.648	69.4283	48.4583	46.4383		364.778	14.518	266.454	413.766	327.524	200.125	16	1.08614	0.475537	0.92518	0.924828	0.974909	0.737356
32.935	10.478	108.448	32.7183	80.9883	15.5483		264.653	30.774	395.008	192.91	302.047	31.509	17	1.01887	0.622135	0.985126	0.863706	0.959392	0.374629
80.645	5.908	56.158	48.7683	45.6883	39.6883		272.274	21.045	227.551	37.877	262.859	173.89	18	1.01632	0.270046	0.811619	0.545349	0.93782	0.70244
78.155	17.708	70.308	66.4083	46.2683	7.51833		248.879	25.499	115.823	176.776	242.057	37.302	19	1.00431	0.379461	0.784853	0.885928	0.853061	0.497524
57.165	13.618	39.608	60.2183	55.4983	27.6883		428.212	17.057	149.183	164.922	182.875	30.27	20	1.05209	0.287104	0.885796	0.877482	0.863164	0.384615
25.778	8.468	42.358	36.898	32.508	21.748		249.058	16.667	197.516	199.402	263.962	26.707	21	0.916347	0.289005	0.724362	0.846957	0.8547	0.52288
46.688	8.678	29.548	13.068	27.878	35.458		282.77	24.257	136.777	27.29	252.133	208.142	22	0.941603	0.666174	0.795104	0.29368	0.876508	0.85202
45.378	9.558	33.168	22.398	16.238	19.178		405.27	22.122	211.976	100.91	111.21	31.554	23	0.822739	0.658207	0.649825	0.771971	0.82152	0.633929
32.058	10.798	31.428	61.148	40.918	23.418		163.003	56.789	45.538	219.933	265.1	36.74	24	0.705449	0.604388	0.439272	0.830465	0.91176	0.385316
77.318	2.308	22.568	51.598	42.748	4.548		264.389	19.175	127.796	135.641	351.452	22.763	25	0.936181	0.250893	0.819154	0.669345	1.08942	0.578281
20.108	9.538	31.908	16.688	44.838	14.608		184.742	25.553	251.339	31.182	409.889	14.941	26	0.951024	0.35428	0.94438	0.320419	1.03416	0.267612
42.803	7.808	27.028	16.508	22.608	21.278		273.572	19.714	188.047	55.53	126.486	73.894	27	1.12671	0.308034	0.815951	0.491114	0.909485	0.618584
36.038	13.618	18.068	33.058	48.058	0.798		279.286	13.101	166.647	125.417	270.451	17.798	28	1.05397	0.422391	0.735557	0.616895	0.959836	0.276208
42.22	6.11	43.58					391.853	24.06	512.59					0.859307	0.191198	0.839139
40.26	7.37	29.56					304.929	12.26	352.673					0.964911	0.17547	0.931728
47.05	4.64	57.16					365.896	16.725	338.869					0.979645	0.071552	0.967753
79.6	3.85	55.86					360.554	22.432	411.89					1.00411	0.191326	0.951639
